# Supplementary material for: From the frontlines to the future: Anti-epidemic volunteer experience and career rewards for doctors
Source: PLoS One. 2025 Jul 22;20(7):e0328044. doi: 10.1371/journal.pone.0328044 (PMC12282918; doi:10.1371/journal.pone.0328044)
Supplement: S2 File — (XLSX) [file pone.0328044.s002.xlsx]

## Sheet: Sheet1
year	title	treat_post	gender	seniority	education	administration	age	bonus	salary	salary_bonus	workload	ks	id	outpatient	inpatient
2023	5	0	0	3.3673	2	0	3.95124	12.9737	11.2863	13.1434	6.78106	8	60	8.38959	12.9634
2017	4	0	0	2.94444	1	0	3.73767	11.6382	10.6696	11.96	6.72863	8	102	8.11402	11.6083
2017	4	0	0	3.13549	2	0	3.82864	12.0408	10.8141	12.2979	7.30182	8	60	8.68761	12.0052
2019	4	0	1	2.94444	1	0	3.73767	11.7906	10.7737	12.0993	6.97635	8	113	7.90286	11.7699
2022	3	0	0	2.19722	1	0	3.49651	11.8302	10.3445	12.0342	4.36945	8	272	5.23111	11.8288
2021	4	0	1	3.04452	1	0	3.78419	11.8254	10.8611	12.1484	6.58202	8	113	7.96728	11.8041
2017	4	0	1	2.83321	1	0	3.68888	11.6345	10.6239	11.945	6.03548	8	113	7.41998	11.6197
2022	5	0	1	3.09104	1	0	3.80666	11.9318	11.1165	12.2982	7.08171	8	113	8.6805	11.8923
2018	3	0	0	0.693147	2	0	3.3673	12.0017	10.1	12.1409	4.8828	8	353	5.97635	11.9993
2023	3	0	0	2.30259	1	0	3.52636	11.9304	10.4311	12.1319	4.91265	8	272	5.95843	11.9278
2023	4	1	0	3.21888	1	0	3.8712	12.5023	10.981	12.6998	6.75344	8	102	8.13886	12.4894
2018	4	0	0	2.99573	1	0	3.7612	11.9644	10.6942	12.2119	6.045	8	102	7.42952	11.9537
2018	4	0	1	2.89037	1	0	3.71357	12.0467	10.6476	12.2673	6.53233	8	113	7.91754	12.0305
2021	4	1	0	3.13549	1	0	3.82864	12.0279	10.8542	12.2973	6.13123	8	102	7.51589	12.0169
2018	4	0	0	3.17805	2	0	3.85015	12.3402	10.837	12.5411	7.14677	8	60	8.53247	12.3178
2017	2	0	0	1.38629	1	0	3.33221	11.6378	10.06	11.8254	5.11199	8	272	5.80212	11.6349
2022	2	0	1	0	2	0	3.3673	11.8043	10.2671	11.9991	3.78419	8	434	4.46591	11.8037
2019	4	0	0	3.04452	1	0	3.78419	11.7241	10.817	12.0632	6.16961	8	102	7.1107	11.7142
2020	4	1	0	3.09104	1	0	3.80666	11.431	10.8384	11.8712	5.37528	8	102	6.75809	11.4217
2020	5	0	0	3.2581	2	0	3.89182	12.3383	11.1256	12.5987	6.29157	8	60	7.89952	12.3264
2021	2	0	0	2.07944	1	0	3.46574	11.7864	10.2452	11.9804	3.63759	8	272	4.31749	11.7858
2020	2	0	0	1.94591	1	0	3.43399	11.3312	10.2273	11.6175	3.85015	8	272	4.5326	11.3301
2018	2	0	0	1.60944	1	0	3.3673	12.0571	10.0795	12.1867	6.82979	8	272	7.5224	12.0463
2023	5	0	1	3.13549	1	0	3.82864	12.0448	11.1919	12.3998	7.39018	8	113	8.99912	11.9961
2019	2	0	0	1.79176	1	0	3.4012	11.765	10.2005	11.9549	4.80402	8	272	5.1985	11.7636
2019	3	0	0	1.09861	2	0	3.4012	11.6533	10.2208	11.8674	5.24175	8	353	5.57973	11.651
2020	3	0	0	1.38629	2	0	3.43399	11.1991	10.2488	11.5259	4.91998	8	353	5.60947	11.1953
2022	5	0	0	3.33221	2	0	3.93183	12.8305	11.2514	13.018	6.76849	8	60	8.37701	12.8188
2022	4	1	0	3.17805	1	0	3.85015	12.1164	10.9466	12.3867	6.39359	8	102	7.77863	12.1032
2020	4	0	1	2.99573	1	0	3.7612	11.3303	10.8331	11.8055	5.99396	8	113	7.37838	11.311
2017	3	0	0	0	2	0	3.33221	10.5537	10.078	11.037	3.43399	8	353	4.51086	10.5514
2019	5	0	0	3.21888	2	0	3.8712	12.5738	11.0831	12.7769	6.73221	8	60	7.91315	12.5642
2021	5	0	0	3.29584	2	0	3.91202	12.4572	11.1387	12.6943	6.43133	8	60	8.03948	12.4451
2023	2	0	1	0.693147	2	0	3.4012	12.0425	10.2853	12.2017	5.80513	8	434	6.49678	12.0386
2021	3	0	0	1.60944	2	0	3.46574	11.8119	10.3197	12.0147	4.7362	8	353	5.82305	11.8094
2023	3	0	0	1.94591	2	0	3.52636	11.92	10.4759	12.1319	4.99043	8	353	6.0845	11.9171
2022	3	0	0	1.79176	2	0	3.49651	11.5398	10.4386	11.8268	4.3438	8	353	5.43372	11.5376
2021	4	0	0	2.89037	2	0	3.80666	11.9403	10.8402	12.2276	8.40313	9	125	9.78925	11.8166
2017	4	0	0	2.77259	2	0	3.7612	11.7378	10.6698	12.0332	8.5485	9	116	9.93465	11.5578
2019	4	0	0	2.89037	2	0	3.80666	11.8869	10.817	12.1819	8.70483	9	116	9.66808	11.7718
2022	5	0	0	3.63759	1	2	4.07754	12.8249	11.4742	13.0993	7.80914	9	5	9.41825	12.7912
2018	4	0	0	3.63759	1	0	4.07754	13.0482	11.4115	13.2261	8.10832	9	5	9.75249	13.0105
2019	2	0	1	0.693147	3	0	3.43399	11.6565	10.2652	11.8786	6.11147	9	400	6.80351	11.6487
2022	4	0	1	1.09861	2	0	3.33221	11.6796	10.292	11.9025	4.27667	9	414	4.96284	11.6784
2021	3	0	1	2.19722	2	0	3.61092	11.5257	10.4306	11.8143	7.24922	9	457	8.34735	11.4832
2022	4	0	1	3.3673	1	0	3.93183	12.3571	11.2683	12.6472	8.49044	9	58	10.0997	12.2466
2020	4	0	1	0	2	0	3.2581	9.78589	10.1788	10.6947	0	9	414	0	9.78594
2023	3	0	1	1.79176	3	0	3.55535	11.9637	10.5205	12.1757	5.83188	9	400	6.92854	11.9572
2022	4	0	0	3.17805	3	1	3.85015	12.6713	11.2943	12.8963	8.84808	9	101	10.4574	12.5556
2017	3	0	0	2.94444	3	0	3.73767	12.1929	10.8646	12.4279	8.86078	9	101	10.4701	11.9962
2020	4	0	0	2.83321	2	0	3.78419	11.553	10.8125	11.9429	8.18479	9	125	9.57088	11.4047
2021	4	1	0	2.99573	2	0	3.85015	12.2425	11.0684	12.5118	8.55005	9	116	10.1593	12.1095
2021	2	0	1	0	3	0	3.71357	11.5553	10.2652	11.7984	4.45435	9	432	5.14166	11.5537
2020	4	1	0	2.94444	2	0	3.82864	11.9537	11.0226	12.2859	8.24722	9	116	9.8321	11.826
2019	4	0	1	3.2581	1	0	3.8712	12.426	11.1256	12.6669	8.69718	9	58	10.2079	12.3108
2018	3	0	1	3.17805	2	0	3.85015	12.1481	10.9238	12.4058	7.59639	9	64	8.69467	12.1159
2021	4	0	1	3.29584	2	0	3.91202	12.0836	11.1213	12.4071	8.00903	9	64	9.6182	11.9948
2020	5	0	0	3.63759	1	2	4.07754	12.8722	11.4742	13.1121	7.97453	9	5	9.5837	12.8342
2021	4	0	1	3.33221	1	0	3.91202	12.2948	11.1562	12.5727	8.61758	9	58	10.2269	12.1596
2023	4	0	0	2.99573	2	0	3.85015	12.071	11.0217	12.3712	8.54947	9	125	9.93562	11.9452
2018	5	0	1	2.07944	2	0	3.52636	12.0271	10.2953	12.1901	6.94216	9	218	9.06682	11.974
2020	5	0	1	2.30259	2	0	3.58352	11.1721	10.4951	11.583	7.04925	9	218	8.14729	11.1224
2020	4	0	1	3.2581	2	0	3.89182	11.6387	11.108	12.1013	7.80629	9	64	9.4154	11.5241
2017	4	0	1	2.30259	3	0	3.58352	11.3875	10.5581	11.7496	7.39633	9	170	8.78217	11.3108
2021	2	0	1	1.38629	3	0	3.49651	11.7666	10.307	11.9755	3.3673	9	400	4.04305	11.7662
2017	3	0	1	3.17805	1	0	3.82864	11.2964	10.9436	11.8287	8.62263	9	58	10.2319	10.8735
2018	2	0	1	2.83321	1	0	3.71357	11.5656	9.94338	11.7458	0	9	539	0	11.5656
2020	4	0	1	2.56495	3	0	3.66356	12.0009	10.7721	12.2576	8.03333	9	170	9.41939	11.9222
2018	4	0	1	2.3979	3	0	3.61092	12.3533	10.5796	12.51	7.8842	9	170	9.27021	12.3064
2021	4	0	1	2.63906	3	0	3.68888	12.4667	10.8003	12.6397	8.08979	9	170	9.47593	12.4151
2021	5	0	0	3.63759	1	2	4.07754	13.0036	11.4742	13.2192	7.99833	9	5	9.6075	12.9696
2018	4	0	0	2.83321	2	0	3.78419	12.4264	10.6926	12.589	8.41272	9	116	9.79885	12.3514
2019	4	0	1	2.70805	1	0	3.61092	10.9858	8.81165	11.0935	6.48616	9	551	7.87131	10.9404
2023	4	0	1	2.94444	1	0	3.71357	11.913	10.841	12.2074	8.43185	9	551	9.81799	11.7817
2023	5	1	1	3.09104	1	0	3.82864	12.501	11.0744	12.7162	8.40335	9	539	10.0003	12.4154
2021	4	0	1	2.83321	1	0	3.66356	11.4746	10.7093	11.8566	7.99294	9	551	9.37899	11.3434
2017	4	0	0	3.63759	1	0	4.06044	12.709	11.3947	12.947	8.43076	9	5	10.2285	12.6216
2022	3	0	1	2.30259	2	0	3.63759	12.049	10.5514	12.2509	7.51861	9	457	8.61686	12.0162
2019	2	0	1	0.693147	2	0	3.4012	11.2758	10.2005	11.5693	4.72739	9	386	5.4161	11.2729
2023	3	0	1	2.3979	2	0	3.66356	11.8623	10.592	12.1098	8.40715	9	457	9.50554	11.7628
2023	2	0	1	1.79176	2	0	3.52636	11.9261	10.3827	12.1197	7.08171	9	386	7.77444	11.9102
2022	2	0	1	0.693147	3	0	3.73767	12.0544	10.4008	12.2295	6.65415	9	432	7.72002	12.0413
2019	5	0	1	2.19722	2	0	3.55535	11.6878	10.4326	11.9386	6.91274	9	218	7.65302	11.67
2021	5	0	1	2.3979	2	0	3.61092	11.8277	10.5255	12.0682	7.28756	9	218	8.38572	11.7952
2023	5	0	1	2.77259	3	0	3.73767	12.3435	11.1462	12.6074	7.75833	9	170	9.36743	12.2912
2023	5	0	0	3.21888	3	1	3.8712	13.1238	11.3263	13.2775	8.90327	9	101	10.5126	13.1494
2017	3	0	1	3.13549	2	0	3.82864	11.7778	10.9049	12.1268	7.39449	9	64	8.4927	11.7396
2023	3	0	1	2.30259	2	0	3.52636	11.8212	10.5437	12.0671	8.08209	9	283	9.1805	11.7473
2020	4	0	1	3.29584	1	0	3.89182	12.0566	11.143	12.3939	8.60959	9	58	10.2189	11.8833
2019	3	0	1	1.79176	2	0	3.4012	11.7419	10.3634	11.9666	7.41337	9	283	8.0077	11.7177
2021	4	1	1	2.99573	1	0	3.78419	12.1815	10.8437	12.4145	8.33062	9	539	9.7165	12.0927
2019	2	0	1	2.89037	1	0	3.73767	12.2192	10.7529	12.4268	8.06589	9	539	9.2922	12.1641
2021	3	0	0	0.693147	3	0	3.55535	12.1715	10.3177	12.317	5.12396	9	408	6.20456	12.169
2023	5	0	1	2.56495	2	0	3.66356	11.9889	10.7058	12.2336	8.04206	9	218	9.14035	11.9293
2018	3	0	1	1.79176	2	0	3.52636	10.84	10.1978	11.2627	0	9	457	0	10.84
2023	3	0	0	1.38629	3	0	3.61092	11.8387	10.5574	12.0837	7.00579	9	408	8.1038	11.8145
2023	5	0	1	3.4012	1	0	3.95124	12.3989	11.3025	12.6871	8.63391	9	58	10.2432	12.2758
2021	4	0	0	3.13549	3	1	3.82864	12.9148	11.1869	13.0784	8.87417	9	101	10.4835	12.8228
2020	2	0	1	1.09861	2	0	3.43399	10.7311	10.2273	11.2037	3.09104	9	386	3.7612	10.7302
2019	4	0	0	2.77259	2	0	3.7612	11.4935	10.7529	11.8834	7.98684	9	125	8.93182	11.4132
2020	3	0	1	2.07944	2	0	3.58352	11.0132	10.411	11.4499	5.65948	9	457	6.75577	10.999
2019	3	0	1	1.94591	2	0	3.55535	10.8641	10.3682	11.3397	0.693147	9	457	1.38629	10.864
2018	4	0	0	2.70805	2	0	3.73767	11.9787	10.6243	12.2083	7.71512	9	125	9.10108	11.9208
2022	3	0	0	1.09861	3	0	3.58352	11.7749	10.4386	12.0082	6.46303	9	408	7.5606	11.76
2020	4	0	1	2.77259	1	0	3.63759	11.4251	10.6803	11.8137	7.50219	9	551	8.88807	11.3428
2022	4	0	1	2.70805	3	0	3.71357	12.4074	11.0773	12.642	8.08795	9	170	9.6849	12.3394
2017	4	0	0	2.63906	2	0	3.71357	11.7278	10.6016	12.0086	8.44204	9	125	9.82817	11.5657
2022	4	1	0	3.04452	2	0	3.8712	12.3145	11.1874	12.5951	8.3957	9	116	10.0048	12.2099
2020	3	0	1	1.94591	2	0	3.43399	11.2915	10.3859	11.631	2.99573	9	283	4.06044	11.2908
2020	2	1	1	2.94444	1	0	3.7612	11.9376	10.8099	12.2181	8.06495	9	539	9.45077	11.8508
2018	3	0	1	1.60944	2	0	3.3673	12.1025	10.2208	12.2443	7.27379	9	283	8.37194	12.0782
2022	2	0	1	1.60944	3	0	3.52636	11.6028	10.4658	11.881	3.21888	9	400	4.26268	11.6021
2021	2	0	1	1.38629	2	0	3.46574	11.3941	10.2452	11.6695	3.80666	9	386	4.48864	11.3932
2023	2	0	1	0	2	0	3.33221	11.3395	9.85739	11.5442	1.79176	9	448	2.3979	11.3394
2019	4	0	0	3.04452	3	1	3.78419	12.3709	11.0556	12.6087	8.87179	9	101	10.1992	12.2499
2017	3	0	1	1.60944	2	0	3.49651	9.54101	10.1708	10.5979	6.59167	9	457	7.66763	9.42149
2023	4	0	1	1.38629	2	0	3.3673	11.882	10.3339	12.0748	5.19296	9	414	5.88332	11.8795
2022	4	0	1	2.89037	1	0	3.68888	11.5495	10.8313	11.9467	8.59563	9	551	9.98179	11.3157
2023	5	1	0	3.09104	2	0	3.89182	12.7032	11.2229	12.9083	8.60777	9	116	10.2171	12.6164
2021	4	0	1	0.693147	2	0	3.29584	11.1894	10.1953	11.5043	1.38629	9	414	1.94591	11.1894
2022	4	0	0	2.94444	2	0	3.82864	12.0425	10.9335	12.3276	8.45255	9	125	9.83868	11.9255
2022	5	0	1	2.48491	2	0	3.63759	11.8638	10.6297	12.1193	7.37588	9	218	8.47408	11.8295
2019	4	0	1	2.48491	3	0	3.63759	11.9267	10.711	12.1864	8.14555	9	170	9.09392	11.8661
2019	4	0	1	3.21888	2	0	3.8712	11.8106	11.09	12.207	7.37463	9	64	8.56331	11.771
2023	5	0	0	3.63759	1	0	4.07754	13.1238	11.4742	13.2775	7.94803	9	5	9.55719	13.1494
2017	5	0	1	1.94591	2	0	3.49651	11.42	10.2692	11.6949	6.77308	9	218	8.3816	11.3709
2023	3	0	1	1.09861	3	0	3.7612	12.0304	10.492	12.2249	7.77444	9	432	8.87277	11.9869
2018	2	0	1	0	2	0	3.3673	11.0623	10.0783	11.3799	0	9	386	0	11.0623
2022	4	0	1	3.33221	2	0	3.93183	12.0781	11.2356	12.4362	8.00236	9	64	9.61153	11.9894
2018	2	0	1	0	3	0	3.4012	10.5077	10.1676	11.0452	0	9	400	0	10.5077
2020	2	0	0	0	3	0	3.52636	11.8338	10.2598	12.0221	4.62497	9	408	5.31321	11.8324
2020	2	0	1	1.09861	3	0	3.46574	11.1144	10.2888	11.4776	5.36129	9	400	6.05209	11.1081
2017	3	0	1	1.38629	2	0	3.33221	11.6153	10.1965	11.832	7.05359	9	283	8.15162	11.5835
2022	2	0	1	1.60944	2	0	3.49651	11.8858	10.3445	12.0799	4.23411	9	386	4.91998	11.8849
2018	3	0	0	2.99573	3	0	3.7612	12.8515	10.8853	12.9825	8.91342	9	101	10.5228	12.749
2020	4	0	0	3.09104	3	1	3.80666	12.2076	11.1505	12.5058	8.87627	9	101	10.4856	12.0107
2021	3	0	1	2.07944	2	0	3.46574	11.666	10.403	11.915	6.58617	9	283	7.68386	11.6472
2019	5	0	0	3.63759	1	2	4.07754	12.6943	11.4742	12.9709	8.13329	9	5	9.36143	12.658
2022	3	0	1	2.19722	2	0	3.49651	11.4721	10.5052	11.7944	6.86589	9	283	7.96346	11.4418
2023	5	0	1	3.3673	2	0	3.95124	12.2383	11.3202	12.5742	8.17611	9	64	9.78532	12.1483
2018	3	0	1	3.21888	1	0	3.85015	12.632	10.9635	12.8047	8.66596	9	58	10.3605	12.5231
2018	3	0	1	2.3979	1	0	3.55535	11.9908	10.2685	12.1552	5.24702	13	180	6.34212	11.9873
2020	4	0	1	2.77259	1	0	3.66356	11.8089	10.6909	12.0918	7.30384	13	132	8.68963	11.7637
2019	3	0	1	1.79176	3	0	3.46574	11.7633	10.4326	11.9978	6.86693	13	278	7.80221	11.7441
2020	5	0	1	2.99573	2	0	3.80666	11.9268	11.09	12.2867	7.28688	13	128	8.89577	11.8774
2019	4	0	1	1.38629	2	0	3.43399	11.7673	10.2424	11.9642	6.25575	13	321	6.51767	11.7621
2022	2	0	1	1.79176	2	0	3.52636	11.9139	10.4615	12.1241	7.32647	13	535	8.41117	11.8833
2020	2	0	0	0.693147	3	0	3.63759	11.3618	10.3514	11.6723	5.18178	13	402	6.11589	11.3565
2021	4	0	1	3.43399	1	0	3.97029	12.3279	11.2283	12.6153	7.13489	13	38	8.74369	12.2997
2021	3	0	1	1.94591	2	0	3.52636	9.61146	9.29284	10.1579	5.07517	13	555	6.16961	9.57906
2023	5	0	0	3.33221	1	2	3.95124	12.9105	11.3359	13.0987	7.34859	13	72	8.95712	12.8911
2022	3	0	1	2.07944	2	0	3.55535	11.6173	10.5057	11.9017	6.07074	13	555	7.16781	11.6055
2020	3	0	0	0	2	0	3.4012	10.9309	10.0929	11.2904	0.693147	13	547	1.09861	10.9309
2018	3	0	1	1.38629	1	0	3.29584	11.7052	10.0608	11.8817	4.64439	13	512	5.33272	11.7035
2020	4	0	1	1.60944	2	0	3.46574	11.1098	10.3293	11.487	4.61512	13	321	5.61677	11.1057
2019	3	0	1	2.19722	1	0	3.52636	11.8038	10.4326	12.03	7.39018	13	219	8.32724	11.7724
2018	4	0	0	2.3979	2	0	3.66356	12.2753	10.4831	12.4294	7.2724	13	172	8.78783	12.2443
2022	3	0	1	2.07944	1	0	3.43399	11.884	10.4189	12.0919	7.20043	13	512	8.29854	11.8559
2017	3	0	0	2.30259	2	0	3.63759	11.818	10.3468	12.0247	7.23993	13	172	8.68963	11.7733
2020	3	1	1	1.94591	2	0	3.49651	11.6628	10.3859	11.9088	6.49526	13	292	7.59287	11.6455
2019	3	0	1	1.79176	3	0	3.49651	11.9503	10.4326	12.1485	7.30586	13	280	7.95332	11.9317
2018	4	0	1	2.48491	1	0	3.52636	11.9345	10.2677	12.1075	5.42054	13	158	6.80351	11.9286
2018	4	0	0	3.21888	2	0	3.8712	12.7684	10.964	12.9207	7.85748	13	55	9.46661	12.7309
2018	3	0	1	3.33221	1	0	3.91202	12.4429	11.0446	12.6636	7.35244	13	38	8.96194	12.4116
2019	4	0	1	2.56495	1	0	3.55535	11.8944	10.409	12.0985	6.69208	13	158	7.22621	11.885
2023	5	0	1	3.13549	2	0	3.8712	12.6355	11.2542	12.8596	7.35372	13	128	8.96265	12.6098
2022	4	0	1	2.77259	1	0	3.63759	12.1124	10.5519	12.3031	6.10702	13	158	7.20415	12.105
2017	4	0	0	3.17805	2	0	3.85015	12.5082	10.9437	12.6981	7.82164	13	55	9.43076	12.461
2020	3	0	1	1.94591	3	0	3.52636	11.1563	10.457	11.5597	3.80666	13	280	4.89035	11.1545
2023	4	1	0	2.77259	2	0	3.78419	12.683	10.8822	12.8359	7.36328	13	172	8.7491	12.6632
2022	5	0	0	3.29584	1	2	3.93183	12.9876	11.2514	13.1499	7.02376	13	72	8.63195	12.9747
2020	3	0	1	1.79176	1	0	3.3673	11.3855	10.2081	11.6541	3.93183	13	512	4.61512	11.3844
2021	3	0	1	2.19722	1	0	3.46574	11.707	10.3399	11.934	6.94698	13	461	8.04495	11.681
2022	4	0	1	2.19722	3	0	3.55535	12.1957	10.7696	12.411	7.0934	13	278	8.46083	12.1715
2017	3	0	1	2.30259	1	0	3.52636	11.8689	10.2439	12.0487	5.18739	13	180	6.28227	11.8652
2021	3	0	1	2.07944	3	0	3.55535	11.9383	10.476	12.1467	6.81674	13	280	7.91462	11.9203
2018	4	0	1	1.09861	2	0	3.4012	11.8244	10.1245	11.9922	5.65599	13	321	7.03966	11.816
2021	3	0	1	1.94591	2	0	3.46574	11.7949	10.3841	12.0132	7.05186	13	499	8.14989	11.7685
2019	2	0	0	1.09861	2	0	3.3673	11.7391	10.2208	11.9372	6.60123	13	344	6.93245	11.7309
2021	5	0	1	3.04452	2	0	3.82864	12.2932	11.1035	12.5589	7.31655	13	128	8.92545	12.2582
2019	2	0	1	1.09861	2	0	3.43399	11.6374	10.2208	11.8545	4.07754	13	535	4.76217	11.6364
2017	3	0	1	1.38629	2	0	3.4012	11.7371	10.156	11.9242	5.8693	13	292	6.96602	11.7286
2018	5	0	1	2.89037	2	0	3.7612	12.4429	10.9042	12.6373	7.08924	13	128	8.69801	12.419
2020	3	0	1	1.79176	2	0	3.43399	11.4951	10.3533	11.7722	6.64509	13	499	7.72577	11.4718
2017	2	0	0	0	2	0	3.3673	11.041	10.0793	11.3647	0	13	343	0	11.041
2017	2	0	1	1.09861	2	0	3.33221	10.7	10.125	11.1464	4.02535	13	499	4.91998	10.6969
2023	2	0	1	0.693147	2	0	3.33221	11.745	10.2818	11.9532	7.37023	13	556	8.06306	11.7195
2019	2	0	0	0	3	0	3.61092	11.6862	10.2652	11.9025	3.09104	13	402	3.7612	11.6859
2022	2	0	1	0	2	0	3.29584	11.3362	10.2667	11.6312	3.43399	13	556	4.11087	11.3355
2021	5	0	0	3.33221	2	2	3.93183	12.8856	11.1562	13.0489	7.54274	13	55	9.15176	12.8614
2017	2	0	1	1.60944	1	0	3.33221	9.39964	10.0795	10.4894	6.63068	13	461	7.32317	9.42149
2023	4	0	1	2.83321	1	0	3.66356	12.1654	10.739	12.3807	7.15227	13	158	8.50977	12.1393
2021	5	0	1	3.63759	1	3	4.07754	13.1238	11.4742	13.2775	8.40939	13	7	10.0186	13.1494
2018	3	0	0	1.60944	2	0	3.43399	12.0181	10.18	12.1657	6.46147	13	276	7.55904	12.0064
2020	3	1	0	1.94591	2	0	3.49651	11.5528	10.3859	11.8238	5.18739	13	276	6.28227	11.5477
2022	5	0	1	1.60944	2	0	3.46574	12.003	10.3672	12.181	6.45834	13	544	7.1507	11.9952
2021	3	0	1	1.94591	2	0	3.49651	11.9722	10.3803	12.1574	6.72982	13	299	7.82764	11.9562
2022	3	1	0	2.19722	2	0	3.55535	12.3957	10.5052	12.5363	6.2691	13	276	7.36644	12.3891
2020	5	0	1	1.09861	2	0	3.4012	11.2563	10.2282	11.5621	5.67675	13	544	6.36819	11.2487
2020	3	0	1	2.56495	1	0	3.61092	11.2969	10.4716	11.6602	5.64191	13	180	6.73815	11.2864
2021	4	0	1	1.79176	2	0	3.49651	11.7368	10.3577	11.9614	5.25749	13	321	6.35263	11.7322
2017	5	0	1	2.83321	2	0	3.73767	12.075	10.8858	12.3408	7.45124	13	128	9.06021	12.0247
2023	5	0	1	3.63759	1	3	4.07754	13.1238	11.4742	13.2775	8.16764	13	7	9.77685	13.1494
2023	5	0	1	2.94444	1	0	3.73767	12.3536	11.0525	12.5944	7.46794	13	132	9.04299	12.3165
2019	4	0	0	2.48491	2	0	3.68888	11.9953	10.711	12.2397	7.66294	13	172	8.64629	11.9596
2021	3	0	0	1.60944	2	0	3.49651	11.7349	10.3197	11.9523	3.71357	13	343	4.77912	11.7339
2019	5	0	1	3.63759	1	3	4.07754	13.1238	11.4742	13.2775	8.45105	13	7	9.7856	13.1494
2021	4	0	1	2.83321	1	0	3.68888	12.1336	10.706	12.3486	7.2485	13	132	8.63426	12.1029
2022	3	0	1	2.07944	2	0	3.49651	11.5648	10.5057	11.8625	6.37161	13	499	7.46908	11.5481
2017	4	0	1	2.48491	1	0	3.55535	11.8964	10.3368	12.0872	7.3072	13	144	8.66492	11.8562
2022	3	0	0	1.79176	2	0	3.52636	11.923	10.4386	12.1273	4.45435	13	343	5.54518	11.9214
2023	5	0	0	3.4012	2	2	3.97029	13.0162	11.3644	13.1915	7.74457	13	55	9.35366	12.9902
2019	3	0	1	2.83321	3	0	3.66356	12.1924	10.6909	12.3936	7.59438	13	190	8.52932	12.1664
2019	3	0	1	1.79176	2	0	3.46574	11.8465	10.3634	12.051	7.03262	13	292	7.80466	11.8287
2019	2	0	1	1.60944	2	0	3.43399	11.8214	10.3293	12.0243	6.14633	13	299	6.7901	11.8149
2021	5	1	1	2.77259	1	0	3.66356	12.1436	10.706	12.3567	6.71052	13	144	8.0959	12.126
2023	4	0	1	2.77259	1	0	3.68888	12.0594	10.6846	12.2849	5.15329	13	180	6.24804	12.0564
2020	4	0	1	2.63906	1	0	3.58352	11.7854	10.4326	12.0153	6.81234	13	158	7.91022	11.7645
2020	5	1	1	2.70805	1	0	3.63759	11.7844	10.6909	12.0734	6.85751	13	144	8.24302	11.7551
2023	5	0	1	1.79176	2	0	3.49651	11.8832	10.4155	12.0906	6.78219	13	544	7.87474	11.8649
2023	3	0	1	2.19722	2	0	3.52636	11.7013	10.5166	11.9681	7.18311	13	499	8.28097	11.668
2022	4	0	0	1.09861	2	0	3.46574	11.8616	10.3143	12.0546	6.91771	13	547	7.61036	11.8473
2023	4	0	0	1.60944	3	0	3.71357	11.9659	10.6798	12.2099	6.42811	13	402	7.80873	11.9502
2022	3	0	1	2.07944	2	0	3.52636	11.7657	10.4827	12.0104	4.75359	13	299	5.84644	11.763
2021	4	1	0	2.63906	2	0	3.73767	12.1711	10.7476	12.3869	7.09091	13	172	8.47658	12.1459
2017	2	0	0	0	2	0	3.29584	9.89576	10.0803	10.6854	0	13	344	0	9.89581
2022	3	0	0	1.38629	3	0	3.68888	12.1343	10.4827	12.3097	4.29046	13	402	5.3799	12.1331
2019	5	0	0	3.17805	1	2	3.8712	12.402	11.108	12.6443	7.34666	13	72	8.53817	12.3808
2020	4	1	1	2.89037	3	0	3.68888	11.9178	10.711	12.1795	6.74052	13	190	8.12593	11.895
2017	3	0	1	1.09861	1	0	3.2581	9.54952	10.0413	10.5185	4.35671	13	512	5.33272	9.53481
2020	5	0	0	3.21888	1	2	3.89182	12.4038	11.1256	12.6495	6.69827	13	72	8.30672	12.3871
2019	2	0	1	1.94591	1	0	3.4012	11.7637	10.2208	11.9574	5.76832	13	461	6.45991	11.7587
2017	3	0	1	3.29584	1	0	3.89182	12.1403	11.0233	12.4234	7.38647	13	38	8.93932	12.0987
2018	2	0	1	1.38629	2	0	3.4012	12.004	10.1488	12.1494	6.14419	13	299	6.83626	11.9983
2020	4	0	1	3.4012	1	0	3.95124	11.9224	11.2152	12.3232	6.7546	13	38	8.36311	11.8936
2022	4	0	1	2.19722	3	0	3.58352	12.1382	10.575	12.3284	6.69084	13	280	7.78863	12.1252
2022	4	0	1	3.46574	1	0	3.98898	12.3992	11.3338	12.6953	7.10906	13	38	8.71785	12.3737
2022	3	0	1	2.30259	1	0	3.49651	11.8142	10.4615	12.0442	5.743	13	461	6.83948	11.8073
2023	4	1	0	2.30259	2	0	3.58352	12.6108	10.6996	12.7488	7.00124	13	276	8.36427	12.5964
2018	3	0	1	2.77259	3	0	3.63759	12.2542	10.4779	12.4106	7.55329	13	190	8.88627	12.2191
2021	2	0	1	1.60944	2	0	3.49651	11.6739	10.2717	11.8939	6.10032	13	535	6.79235	11.6663
2022	5	0	1	3.09104	2	0	3.85015	12.4002	11.2198	12.668	7.26473	13	128	8.87361	12.3703
2020	2	0	1	1.79176	2	0	3.46574	11.5839	10.3634	11.8425	6.2672	13	299	7.36455	11.5691
2019	5	0	1	2.94444	2	0	3.78419	12.2272	11.0726	12.5012	7.43426	13	128	8.62981	12.1995
2017	4	0	1	2.3979	1	0	3.49651	11.6278	10.2426	11.8511	0	13	158	0	11.6278
2020	3	0	1	1.94591	3	0	3.49651	11.0199	10.5532	11.5067	3.58352	13	278	4.66344	11.0182
2023	4	0	0	1.38629	2	0	3.49651	11.864	10.3256	12.0585	4.83628	13	547	5.52545	11.8622
2019	2	0	0	0.693147	2	0	3.4012	10.7881	10.2005	11.23	0	13	377	0	10.7881
2017	3	0	1	1.38629	3	0	3.43399	11.6957	10.27	11.9111	7.16162	13	280	8.25972	11.663
2018	3	0	1	1.60944	3	0	3.46574	12.2153	10.2938	12.3519	7.42952	13	280	8.52774	12.1899
2018	4	0	1	3.63759	1	0	4.07754	13.1238	11.4283	13.2775	8.16423	13	7	9.55031	13.1494
2018	2	0	1	1.38629	2	0	3.3673	11.7409	10.1471	11.9259	4.11087	13	499	4.81218	11.74
2023	4	0	1	2.30259	3	0	3.61092	12.2918	10.6128	12.4629	7.20638	13	280	8.30449	12.2731
2021	3	0	0	1.60944	2	0	3.43399	11.8369	10.2679	12.0261	6.57647	13	344	7.26892	11.8265
2022	4	0	1	2.63906	2	0	3.63759	12.0261	10.7939	12.282	7.55434	13	553	8.94024	11.9793
2021	3	0	1	2.63906	1	0	3.63759	11.8884	10.5014	12.1114	4.91265	13	180	6.00635	11.8856
2023	5	0	1	3.49651	1	0	4.00733	12.5043	11.3666	12.7824	7.17319	13	38	8.78202	12.4799
2021	3	1	0	2.07944	2	0	3.52636	12.0965	10.403	12.2653	6.43455	13	276	7.53209	12.0861
2017	3	0	0	1.38629	2	0	3.4012	11.7801	10.1565	11.9601	5.93489	13	276	7.03174	11.7714
2018	2	0	0	0	2	0	3.3673	11.2366	10.081	11.5104	0	13	377	0	11.2367
2021	3	0	1	2.3979	1	0	3.58352	12.0158	10.476	12.2101	6.86066	13	219	7.95858	11.9984
2023	4	1	1	2.30259	2	0	3.58352	12.559	10.7692	12.7135	6.38688	13	292	7.77191	12.5507
2023	3	0	0	1.94591	2	0	3.49651	12.0639	10.4058	12.2383	5.86647	13	344	6.5582	12.0598
2023	5	1	1	2.89037	1	0	3.71357	12.6333	11.0525	12.8205	7.6382	13	144	9.21999	12.5998
2020	2	0	1	1.38629	2	0	3.46574	11.1958	10.25	11.5239	5.14166	13	535	5.83188	11.1911
2022	4	1	0	2.70805	2	0	3.7612	12.388	10.8478	12.5822	7.34987	13	172	8.73569	12.3617
2017	2	0	1	1.09861	2	0	3.3673	11.6598	10.1234	11.8546	5.47646	13	299	6.70808	11.6527
2017	4	0	0	3.09104	1	0	3.82864	12.4305	10.9239	12.6307	7.22037	13	72	8.82923	12.4028
2017	3	0	1	1.38629	3	0	3.4012	11.6338	10.2694	11.8613	5.99894	13	278	7.09589	11.623
2017	4	0	1	3.63759	1	0	4.07754	13.1238	11.4119	13.2775	7.95121	13	7	9.33724	13.1494
2022	4	0	1	1.94591	2	0	3.52636	12.1694	10.4604	12.3358	5.24175	13	321	6.33859	12.1665
2018	4	0	0	3.13549	1	0	3.85015	12.6952	10.9431	12.8551	7.32909	13	72	8.93801	12.6716
2019	5	0	0	3.2581	2	2	3.89182	12.5562	11.1256	12.7706	7.83637	13	55	9.19584	12.5208
2022	5	1	1	2.83321	1	0	3.68888	12.2514	10.8088	12.4635	7.06133	13	144	8.44698	12.2289
2018	5	0	1	0	2	0	3.33221	10.5066	10.0798	11.0089	0	13	544	0	10.5066
2023	3	0	1	2.19722	2	0	3.55535	12.1121	10.5205	12.2974	6.21261	13	299	7.30988	12.1039
2022	5	0	0	3.3673	2	2	3.95124	13.1238	11.2683	13.2775	7.5385	13	55	9.14751	13.1373
2023	2	0	1	0	2	0	3.33221	11.3157	9.85739	11.5248	6.81564	13	450	7.50824	11.2932
2020	5	0	1	3.63759	1	3	4.07754	13.0648	11.4742	13.2696	8.37194	13	7	9.98119	13.018
2020	2	0	0	1.09861	2	0	3.43399	10.7124	10.2208	11.1896	3.68888	13	377	4.36945	10.7107
2023	3	0	1	2.19722	1	0	3.46574	11.7558	10.429	11.9911	7.97831	13	512	9.07669	11.6847
2023	3	0	0	1.38629	2	0	3.43399	12.1019	10.3852	12.2671	5.7589	13	421	6.83626	12.0967
2021	3	0	1	1.94591	1	0	3.4012	11.622	10.2817	11.8545	6.3613	13	512	7.45876	11.6064
2023	3	0	0	1.79176	2	0	3.52636	12.0545	10.3752	12.2256	5.1358	13	377	5.826	12.0526
2022	3	0	0	1.79176	2	0	3.46574	11.8961	10.3677	12.0924	6.46459	13	344	7.15696	11.8873
2019	3	0	0	1.79176	2	0	3.46574	11.7769	10.3527	11.9926	6.05209	13	276	6.68211	11.7708
2021	4	0	1	2.56495	2	0	3.61092	10.3931	9.57706	10.7593	6.49526	13	553	7.88043	10.3087
2020	2	0	1	2.07944	1	0	3.43399	11.4387	10.3097	11.7188	6.43615	13	461	7.48268	11.4194
2020	3	0	0	1.38629	2	0	3.4012	11.3744	10.2488	11.6554	5.96101	13	344	6.65286	11.3655
2018	2	0	0	0.693147	2	0	3.33221	11.6755	10.1027	11.864	5.28827	13	344	5.97889	11.6722
2022	4	1	1	2.99573	3	0	3.73767	12.7459	11.1255	12.9264	7.29641	13	190	8.90531	12.7242
2017	4	0	1	2.56495	1	0	3.58352	11.9557	10.516	12.1684	7.23778	13	132	8.62353	11.9193
2020	2	0	0	0	2	0	3.33221	10.8381	10.1788	11.255	2.30259	13	421	2.94444	10.8378
2021	5	0	1	1.38629	2	0	3.43399	11.6078	10.249	11.8365	4.86754	13	544	5.55683	11.6055
2021	2	0	0	0.693147	2	0	3.3673	11.8499	10.1953	12.0248	4.00733	13	421	4.69135	11.8491
2020	3	0	1	2.30259	1	0	3.55535	11.5811	10.457	11.8625	6.96035	13	219	8.05833	11.5512
2017	4	0	1	0.693147	2	0	3.3673	11.3668	10.1029	11.6156	5.273	13	321	6.65544	11.3578
2022	3	0	0	1.60944	2	0	3.49651	11.9732	10.3368	12.151	5.53339	13	377	6.22456	11.97
2019	3	0	1	2.48491	1	0	3.58352	11.2424	10.409	11.6032	4.47734	13	180	5.14749	11.2401
2017	3	0	1	2.70805	3	0	3.61092	11.6124	10.3619	11.8643	7.19818	13	190	8.2963	11.5755
2018	2	0	0	0.693147	2	0	3.4012	11.8699	10.1009	12.0273	3.4012	13	343	4.07754	11.8695
2020	4	1	0	2.56495	2	0	3.71357	11.7329	10.7316	12.0458	6.95082	13	172	8.33639	11.6989
2018	3	0	1	1.60944	3	0	3.43399	12.1142	10.294	12.2644	6.61473	13	278	7.71244	12.1019
2018	3	0	1	2.07944	1	0	3.49651	12.1462	10.294	12.2919	7.11151	13	219	8.20958	12.1265
2021	3	0	1	2.07944	3	0	3.52636	12.001	10.6	12.2212	5.55296	13	278	6.64898	11.9963
2018	2	0	1	1.79176	1	0	3.3673	12.078	10.1014	12.2078	7.25559	13	461	7.94839	12.0618
2023	4	0	1	2.70805	2	0	3.66356	12.0026	10.8029	12.266	7.70436	13	553	9.09032	11.9468
2023	3	0	1	2.3979	1	0	3.52636	11.9352	10.4721	12.1434	5.7869	13	461	6.88346	11.9287
2021	3	0	0	1.09861	3	0	3.66356	11.9354	10.3803	12.127	4.85981	13	402	5.95324	11.9329
2022	4	0	1	2.89037	1	0	3.71357	12.1823	10.8088	12.408	7.01392	13	132	8.39954	12.1593
2023	4	0	1	2.30259	3	0	3.58352	12.2344	10.8248	12.4529	7.05617	13	278	8.44182	12.2116
2022	5	0	1	3.63759	1	3	4.07754	13.1238	11.4742	13.2775	8.2913	13	7	9.90053	13.1494
2021	3	0	0	0.693147	2	0	3.43399	11.5655	10.1988	11.7926	1.09861	13	547	1.60944	11.5655
2022	3	0	1	2.48491	1	0	3.61092	12.051	10.575	12.2568	7.07665	13	219	8.1747	12.03
2018	3	0	1	1.60944	2	0	3.43399	12.1087	10.2	12.2469	6.71296	13	292	7.81076	12.095
2021	5	0	0	3.2581	1	2	3.91202	12.7275	11.1387	12.9133	7.21303	13	72	8.82188	12.7072
2022	2	0	0	1.09861	2	0	3.4012	11.8622	10.292	12.0512	4.84419	13	421	5.53339	11.8605
2023	5	1	1	3.04452	3	0	3.7612	12.9703	11.168	13.123	7.36137	13	190	8.9703	12.9518
2020	2	0	0	1.38629	2	0	3.46574	11.3248	10.2488	11.6182	4.39445	13	343	5.0814	11.3229
2021	4	0	1	2.70805	1	0	3.61092	12.0279	10.4506	12.2157	6.84588	13	158	7.94378	12.0109
2019	4	0	1	3.3673	1	0	3.93183	12.2045	11.1974	12.5158	7.34666	13	38	8.50461	12.1794
2019	5	0	1	2.63906	1	0	3.61092	11.8754	10.6705	12.1376	7.40671	13	144	8.32385	11.8463
2021	4	1	1	2.94444	3	0	3.71357	12.5821	10.9468	12.7601	7.22257	13	190	8.82732	12.5584
2018	2	0	1	0.693147	2	0	3.4012	11.5231	10.1002	11.7391	0	13	535	0	11.5232
2023	3	0	1	1.94591	2	0	3.55535	11.8865	10.4721	12.1041	6.97448	13	535	8.07247	11.8642
2023	4	0	1	2.07944	2	0	3.55535	12.0512	10.4983	12.2432	6.07074	13	321	7.16781	12.0436
2017	2	0	1	0	2	0	3.3673	9.29091	10.0798	10.4543	0	13	535	0	9.42149
2019	5	0	1	0.693147	2	0	3.3673	11.7103	10.2005	11.9099	3.82864	13	544	4.51086	11.7095
2018	5	0	1	2.56495	1	0	3.58352	12.0317	10.4541	12.2194	6.90575	13	144	8.19395	12.0099
2023	3	0	0	1.94591	2	0	3.55535	12.0197	10.4759	12.2132	4.80402	13	343	5.89715	12.0175
2019	4	0	1	2.70805	1	0	3.63759	12.089	10.6705	12.3058	7.47874	13	132	8.50208	12.061
2019	2	0	0	1.09861	2	0	3.43399	11.7454	10.2208	11.9423	4.20469	13	343	4.57471	11.7446
2019	3	0	1	1.60944	1	0	3.33221	11.7123	10.1798	11.9078	5.19296	13	512	5.84933	11.7094
2017	3	0	1	1.94591	1	0	3.46574	11.6997	10.2685	11.914	6.36819	13	219	7.46565	11.6851
2022	4	0	1	2.70805	1	0	3.66356	11.8915	10.6078	12.136	4.77069	13	180	5.86363	11.8891
2020	5	0	0	3.29584	2	2	3.91202	12.2772	11.143	12.5561	7.26473	13	55	8.87361	12.2434
2022	4	1	1	2.19722	2	0	3.55535	12.1398	10.6852	12.3497	5.64191	13	292	6.96414	12.1342
2021	3	1	1	2.07944	2	0	3.52636	11.9209	10.403	12.1191	6.12687	13	292	7.22403	11.9118
2021	2	0	0	1.38629	2	0	3.46574	11.8084	10.2366	11.9971	4.74493	13	377	5.43372	11.8067
2023	3	0	1	2.56495	1	0	3.63759	12.1112	10.6128	12.3129	7.11558	13	219	8.21365	12.0907
2018	4	0	1	2.63906	1	0	3.61092	12.2439	10.5356	12.4104	7.34343	13	132	8.72924	12.2137
2019	2	0	1	1.60944	2	0	3.4012	11.8201	10.2652	12.0117	5.94017	13	499	6.54965	11.8149
2023	3	0	1	2.19722	2	0	3.58352	11.4939	10.5166	11.8133	4.62497	13	555	5.71703	11.4909
2019	4	0	0	2.19722	1	0	3.46574	11.8606	10.3416	12.0586	8.31728	18	227	9.11273	11.7944
2019	3	0	1	3.09104	1	0	3.78419	11.6721	10.7264	12.0002	4.65396	18	95	5.26269	11.6704
2020	5	0	0	3.33221	1	1	3.97029	12.0829	11.1609	12.4177	7.84971	18	53	9.45884	12.0076
2019	3	0	1	1.60944	2	0	3.43399	11.9248	10.3416	12.1115	7.77275	18	308	8.78401	11.8806
2021	3	0	1	2.07944	2	0	3.58352	11.7526	10.403	11.9832	5.01728	18	287	6.11147	11.749
2023	5	0	0	2.83321	3	0	3.95124	12.1509	11.2387	12.4885	8.86912	18	148	10.4784	11.9429
2017	4	0	1	3.46574	1	0	3.97029	11.8654	11.034	12.2269	8.78171	18	26	10.1679	11.6631
2023	4	0	0	2.48491	2	0	3.63759	11.897	10.806	12.1866	5.22575	18	249	6.608	11.8919
2017	4	0	0	3.29584	1	0	3.93183	12.0057	10.9025	12.2922	8.91395	18	37	10.3002	11.8052
2019	5	0	0	3.52636	1	2	3.98898	12.121	11.2856	12.4813	4.49981	18	27	5.77144	12.1193
2017	4	0	0	3.46574	1	0	3.95124	12.1309	11.1222	12.4418	3.73767	18	27	5.10595	12.13
2023	4	0	0	3.29584	1	0	3.91202	12.0107	11.0444	12.3332	7.75876	18	80	9.14473	11.9521
2021	5	0	0	3.43399	1	0	3.97029	12.1708	11.2456	12.5047	9.38454	18	39	10.9191	11.8004
2023	5	0	1	3.2581	1	0	3.91202	11.5967	10.9417	12.0151	5.0876	18	90	6.18208	11.5923
2020	5	0	0	3.09104	1	0	3.82864	11.3436	11.0226	11.8891	4.00733	18	99	5.59471	11.3405
2023	5	0	1	3.46574	1	0	4.00733	12.9484	11.3822	13.138	7.70211	18	43	9.31118	12.9217
2020	3	0	0	3.21888	2	0	3.8712	11.3352	10.9247	11.844	2.89037	18	74	4.23411	11.3344
2023	4	0	1	2.3979	3	0	3.63759	12.056	10.7361	12.2928	7.34148	18	262	8.69434	12.0207
2021	4	0	1	3.55535	1	0	4.04305	11.8097	11.1689	12.233	7.68156	18	13	9.06751	11.7431
2023	2	0	1	1.38629	2	0	3.3673	11.9427	10.3339	12.1252	5.91889	18	425	6.6107	11.9379
2018	2	0	1	0	3	0	3.55535	11.7743	10.3399	11.988	0	18	373	0	11.7743
2018	4	0	0	3.3673	2	0	3.97029	12.1732	10.9479	12.4307	8.69047	18	68	10.0766	12.0421
2022	5	0	0	3.4012	1	2	4.00733	12.5357	11.2848	12.7874	8.2074	18	53	9.81662	12.4675
2019	3	0	1	1.79176	3	0	3.43399	11.7736	10.3527	11.9899	5.12396	18	285	5.62762	11.7715
2023	5	0	0	3.43399	1	2	4.02535	12.6281	11.3667	12.8775	8.22121	18	53	9.83043	12.5652
2021	4	0	1	1.38629	3	0	3.63759	11.6726	10.6271	11.9738	4.7185	18	373	6.09807	11.6688
2020	5	0	0	3.29584	1	0	3.89182	11.3893	10.9786	11.898	7.04229	18	56	8.42793	11.3362
2021	4	0	0	3.2581	2	0	3.89182	11.7616	10.9406	12.1262	3.71357	18	74	5.0814	11.7603
2020	4	0	0	3.33221	1	0	3.91202	11.3269	10.9997	11.8697	6.32436	18	51	7.70931	11.2997
2019	4	0	0	3.4012	2	0	3.98898	11.8138	11.0525	12.1971	7.89915	18	68	9.02798	11.7502
2019	2	0	1	1.09861	2	0	3.4012	11.679	10.2208	11.8881	5.35186	18	355	5.57973	11.6768
2020	4	0	1	3.4012	1	0	3.97029	11.6679	11.073	12.1072	8.58728	18	36	9.97343	11.465
2017	4	0	0	3.21888	1	0	3.85015	11.7198	10.8089	12.0578	7.12689	18	51	8.51258	11.6785
2019	5	0	0	3.3673	1	0	3.97029	12.1231	11.1793	12.4518	8.34688	18	37	9.54688	12.044
2022	5	0	0	3.46574	1	0	4.02535	12.1749	11.3176	12.5286	8.70185	18	37	10.3111	12.0064
2019	4	0	1	3.49651	1	0	4.00733	11.7128	11.133	12.1575	7.48549	18	13	8.43663	11.6743
2018	5	0	1	3.13549	1	0	3.85015	8.73874	10.631	10.7714	0	18	73	0	9.42149
2021	3	1	0	2.07944	2	0	3.52636	11.7583	10.403	11.9877	3.78419	18	284	4.86754	11.7573
2018	3	0	1	1.79176	2	0	3.52636	12.1418	10.2245	12.2789	8.89192	18	463	9.99044	12.0181
2023	5	0	0	3.49651	1	0	4.00733	12.0941	11.383	12.4936	8.86107	18	39	10.4704	11.8745
2017	4	0	1	3.43399	1	0	3.97029	11.731	11.0129	12.1282	8.2417	18	13	9.6278	11.6008
2019	2	0	0	1.38629	2	0	3.52636	11.6334	10.409	11.8911	6.93147	18	325	7.97625	11.6073
2023	4	0	1	2.3979	2	0	3.66356	12.0584	10.68	12.2831	9.38454	18	463	10.7359	11.7486
2021	4	0	1	2.77259	1	0	3.68888	11.9741	10.6856	12.2176	9.08964	18	146	10.4681	11.7234
2022	4	0	1	3.33221	2	0	3.93183	11.8791	11.0674	12.2466	7.2349	18	67	8.62065	11.8399
2018	5	0	0	2.99573	1	0	3.78419	12.0982	10.6922	12.3174	3.3673	18	99	4.94876	12.0974
2020	5	0	1	3.43399	1	0	3.98898	11.6081	11.2107	12.1222	7.48493	18	33	9.07211	11.5257
2021	4	0	1	0.693147	2	0	3.43399	11.3587	10.1953	11.6306	4.09434	18	409	4.77912	11.3573
2019	4	0	1	2.99573	2	0	3.80666	11.9207	10.8594	12.2178	7.5689	18	109	8.55353	11.8856
2018	3	0	1	3.04452	1	0	3.7612	11.9514	10.5997	12.1816	4.23411	18	95	5.32301	11.9501
2023	5	0	0	3.63759	1	2	4.06044	12.2826	11.4742	12.656	3.29584	18	27	4.8752	12.282
2021	5	0	0	3.13549	1	0	3.85015	11.8638	11.0684	12.2363	3.98898	18	99	5.5835	11.8619
2023	5	0	0	3.3673	1	2	3.95124	12.9235	11.37	13.1153	6.60123	18	66	8.20958	12.9144
2019	5	0	0	3.3673	1	0	3.93183	12.1765	11.2152	12.5003	9.38454	18	39	10.7183	11.9116
2019	2	0	0	0	3	0	3.43399	10.7143	10.2598	11.2058	3.33221	18	406	4.00733	10.7131
2022	4	0	0	2.48491	1	0	3.55535	12.0549	10.4827	12.2435	8.40983	18	228	9.50822	11.9733
2020	5	0	0	3.4012	1	0	3.95124	11.6754	11.2327	12.1715	8.77894	18	39	10.3883	11.3524
2017	5	0	0	2.89037	1	0	3.73767	11.6556	10.6476	11.9667	8.39683	18	106	9.78296	11.4887
2022	3	0	1	2.19722	1	0	3.46574	11.7926	10.4171	12.0179	2.83321	18	271	3.89182	11.7922
2021	5	0	1	3.46574	1	0	4.00733	11.9647	11.2456	12.3616	8.11313	18	33	9.72232	11.8525
2022	5	0	1	2.89037	2	0	3.71357	11.8165	10.6749	12.0936	4.85203	18	196	5.9428	11.8137
2020	3	1	0	1.60944	2	0	3.55535	11.3511	10.5931	11.7354	7.26543	18	325	8.36358	11.2994
2021	4	0	0	2.3979	2	0	3.55535	11.7527	10.6481	12.0389	4.98361	18	238	6.36475	11.7482
2021	2	0	0	0.693147	3	0	3.43399	11.1282	10.2596	11.4785	0	18	427	0	11.1282
2023	4	0	0	3.43399	1	0	3.97029	11.9408	11.1387	12.3112	6.04973	18	51	7.43426	11.9297
2019	2	0	1	0.693147	2	0	3.3673	11.2942	10.2005	11.5831	4.91265	18	388	5.60212	11.2909
2021	4	0	1	2.30259	2	0	3.61092	12.0256	10.6268	12.2462	5.42935	18	247	6.81014	12.0201
2017	4	0	1	3.33221	1	0	3.93183	11.761	10.9477	12.128	8.6893	18	33	10.0755	11.5561
2017	2	0	0	0.693147	2	0	3.46574	11.2707	10.2443	11.5769	4.11087	18	325	7.92841	11.2348
2018	5	0	0	2.94444	1	0	3.7612	12.1649	10.669	12.3671	8.25219	18	106	9.63828	12.0816
2017	3	0	0	3.09104	2	0	3.80666	11.6717	10.6946	11.9912	2.19722	18	74	3.21888	11.6715
2019	4	0	1	3.21888	2	0	3.8712	11.8498	10.9031	12.1777	7.68018	18	67	8.82424	11.8001
2018	5	0	1	3.04452	1	0	3.80666	12.0146	10.6	12.2321	5.22036	18	90	6.82546	12.009
2022	5	0	0	3.2581	1	0	3.93183	12.1219	11.2198	12.4625	7.90544	18	79	9.51459	12.0453
2023	5	0	0	3.29584	1	0	3.95124	12.1568	11.2542	12.4972	8.10046	18	79	9.70966	12.0663
2018	4	0	0	3.33221	1	0	3.91202	12.2006	11.0185	12.468	8.85851	18	39	10.2447	12.0481
2023	4	0	0	2.56495	1	0	3.58352	11.9931	10.6798	12.2312	8.85195	18	227	10.2032	11.8104
2022	4	1	1	2.56495	2	0	3.66356	11.8148	10.8088	12.1264	4.33073	18	205	5.70711	11.8126
2022	4	0	1	3.21888	1	0	3.85015	11.8516	10.971	12.1984	3.29584	18	95	4.63473	11.8509
2018	4	0	1	2.63906	2	0	3.61092	11.8394	10.3883	12.0499	5.6058	18	196	6.70196	11.8335
2020	5	0	1	3.13549	1	0	3.85015	11.2776	10.7962	11.7587	4.56435	18	90	5.65599	11.274
2021	3	0	1	3.17805	1	0	3.82864	11.736	10.8286	12.075	3.63759	18	95	4.7185	11.7351
2022	5	0	1	3.21888	1	0	3.89182	11.2141	10.9121	11.7676	3.93183	18	90	5.01728	11.2121
2023	5	0	1	3.17805	2	0	3.89182	12.0719	11.2542	12.4375	7.21082	18	109	8.81967	12.0325
2017	3	0	1	2.99573	1	0	3.73767	11.6268	10.5736	11.926	6.27099	18	95	7.36834	11.6126
2023	4	0	0	3.33221	2	0	3.93183	11.8881	11.061	12.2509	2.99573	18	74	4.3438	11.8876
2021	4	0	0	3.21888	1	0	3.8712	11.895	10.8976	12.209	7.31987	18	80	8.70566	11.853
2023	5	0	0	3.21888	1	0	3.89182	12.1433	11.2758	12.4939	4.26268	18	99	5.86079	12.1414
2018	3	0	1	1.38629	2	0	3.4012	12.1822	10.1718	12.3079	7.50274	18	308	8.60098	12.154
2020	5	0	0	3.2581	1	2	3.89182	12.5062	11.1997	12.7458	5.99645	18	66	7.6039	12.4987
2023	4	0	0	3.52636	2	0	4.06044	11.8898	11.24	12.3099	7.74457	18	68	9.13054	11.8244
2018	5	0	0	3.21888	1	0	3.85015	12.0008	10.8099	12.2662	6.82763	18	56	8.4362	11.9721
2020	3	0	1	1.94591	2	0	3.55535	11.3256	10.3859	11.6554	5.99645	18	287	7.0934	11.311
2022	2	0	1	1.09861	2	0	3.33221	11.5751	10.292	11.8198	4.59512	18	425	5.2832	11.5733
2020	4	0	1	2.77259	3	0	3.66356	11.6145	10.733	11.961	7.22621	18	133	8.61196	11.5636
2020	5	0	0	3.4012	1	0	3.98898	11.6688	11.1974	12.1538	7.94343	18	37	9.55258	11.5404
2018	3	0	0	1.60944	2	0	3.43399	11.9774	10.1998	12.1336	5.51343	18	284	6.20456	11.9743
2023	4	0	1	2.30259	2	0	3.58352	11.9646	10.7692	12.229	8.6484	18	294	10.0346	11.8078
2019	3	0	1	1.79176	2	0	3.52636	11.4342	10.3514	11.7259	5.60212	18	287	6.09807	11.4294
2020	3	0	0	2.63906	3	0	3.89182	11.5366	11.0726	12.0244	6.95845	18	148	8.56636	11.4839
2020	4	0	1	3.2581	2	0	3.89182	11.425	10.9581	11.9117	8.12386	18	67	9.50993	11.2657
2022	3	0	1	1.79176	2	0	3.49651	11.8087	10.3677	12.0211	6.05912	18	355	6.7511	11.8023
2018	3	0	1	1.60944	2	0	3.43399	12.2147	10.2206	12.3423	8.92784	18	294	10.0264	12.0958
2020	5	0	1	3.3673	1	0	3.95124	11.7666	11.1793	12.2086	7.84189	18	43	9.45101	11.6627
2020	2	0	1	1.09861	2	0	3.33221	10.575	10.2273	11.1093	2.56495	18	387	3.21888	10.5744
2019	5	0	1	3.09104	1	0	3.82864	11.6339	10.7264	11.9729	5.84354	18	90	6.48004	11.6281
2017	4	0	0	3.33221	2	0	3.95124	11.6658	10.9247	12.0555	7.73149	18	68	9.11746	11.5843
2021	4	0	1	3.58352	1	0	4.04305	11.8956	11.2469	12.3161	8.85652	18	26	10.2427	11.6831
2017	3	0	0	1.79176	2	0	3.46574	11.6456	10.2458	11.8661	5.34233	18	249	6.43775	11.6401
2022	3	0	1	2.19722	3	0	3.52636	11.5618	10.5052	11.8601	5.33754	18	285	6.43294	11.5558
2023	4	0	0	2.56495	2	0	3.61092	11.942	10.8248	12.2251	6.21261	18	238	7.5974	11.929
2022	4	0	0	3.4012	1	0	3.95124	11.9308	11.1075	12.2947	6.13988	18	51	7.52456	11.9186
2019	4	0	0	3.29584	1	0	3.89182	11.8605	10.9459	12.1975	6.9976	18	51	7.932	11.8407
2018	2	0	1	0	2	0	3.2581	11.2395	10.0783	11.5119	0	18	387	0	11.2395
2020	5	0	1	3.21888	1	0	3.89182	10.7234	10.7303	11.42	5.32301	18	73	6.41836	10.7099
2022	5	0	0	3.61092	1	2	4.04305	12.2456	11.4151	12.6074	2.89037	18	27	4.45435	12.2452
2018	3	0	1	2.19722	2	0	3.55535	11.9844	10.3197	12.1577	4.91998	18	205	6.01372	11.9819
2017	4	0	1	3.2581	1	0	3.89182	11.8419	10.9833	12.1952	7.38956	18	43	8.77539	11.7942
2022	5	0	0	3.13549	1	0	3.85015	12.1793	11.1721	12.4907	8.24118	18	106	9.8504	12.0769
2022	2	0	1	0.693147	3	0	3.52636	11.793	10.3368	12.0025	3.97029	18	430	4.65396	11.7922
2019	5	0	0	3.21888	1	2	3.8712	12.595	11.108	12.7988	6.2672	18	66	7.5632	12.5884
2021	4	0	0	2.70805	3	0	3.91202	12.0239	11.0855	12.3541	8.57395	18	148	10.1832	11.851
2020	2	0	1	0	2	0	3.2581	10.9097	10.1788	11.3027	3.13549	18	425	3.80666	10.9089
2022	3	0	1	2.30259	3	0	3.61092	11.8521	10.5856	12.1004	6.70196	18	262	7.79852	11.8346
2017	3	0	1	1.38629	2	0	3.4012	11.7953	10.1974	11.9795	7.69576	18	294	8.79407	11.7443
2017	5	0	0	3.17805	1	0	3.82864	11.7049	10.7858	12.0405	7.48941	18	56	9.0984	11.6282
2018	3	0	1	1.60944	3	0	3.4012	11.9739	10.1798	12.1277	6.29711	18	285	7.39449	11.9636
2020	3	0	0	2.30259	1	0	3.49651	11.5458	10.3634	11.8132	6.12468	18	228	7.22184	11.5324
2018	4	0	0	3.2581	1	0	3.8712	12.0143	10.8318	12.2816	7.01211	18	51	8.39773	11.987
2022	4	0	1	3.61092	1	0	4.06044	11.918	11.3285	12.3592	8.35491	18	26	9.74103	11.7977
2022	5	0	0	3.3673	1	0	3.93183	12.0262	11.2323	12.3992	7.26683	18	56	8.77894	11.9865
2020	3	0	0	2.30259	2	0	3.52636	11.3568	10.4951	11.7092	4.57471	18	238	5.66643	11.3535
2022	3	0	1	2.19722	2	0	3.55535	12.2017	10.6852	12.4002	8.60941	18	294	9.96787	12.0884
2017	4	0	0	3.04452	1	0	3.78419	11.7108	10.7157	12.0254	7.56476	18	80	8.95066	11.6455
2021	4	0	0	3.46574	2	0	4.02535	11.8436	11.0881	12.2287	7.6857	18	68	9.07165	11.779
2020	2	0	0	0	3	0	3.4012	9.70113	10.261	10.7129	0	18	427	0	9.70119
2019	4	0	0	3.13549	1	0	3.82864	11.9016	10.8594	12.2037	7.32844	18	80	8.37402	11.8718
2020	3	1	0	1.94591	2	0	3.49651	11.3758	10.3859	11.6918	4.2485	18	284	5.33754	11.3735
2017	4	0	1	3.29584	1	0	3.91202	12.0932	10.9248	12.3638	9.38454	18	36	10.9191	11.694
2019	5	0	1	3.17805	1	0	3.8712	9.24841	10.7303	10.935	5.32301	18	73	6.40853	9.42149
2017	4	0	1	2.56495	2	0	3.58352	11.4766	10.3633	11.7606	5.05625	18	196	7.66996	11.4542
2019	3	0	0	2.19722	1	0	3.46574	11.8011	10.3416	12.0101	6.70319	18	228	7.27725	11.7903
2021	5	0	0	3.21888	1	0	3.91202	11.978	11.0559	12.3128	7.9848	18	79	9.59295	11.8814
2023	4	0	0	2.56495	1	0	3.58352	11.9497	10.6798	12.1973	8.2169	18	228	9.53972	11.8557
2020	3	0	1	2.07944	2	0	3.58352	11.5501	10.411	11.8278	9.12772	18	463	10.2263	11.2407
2021	3	0	0	2.3979	1	0	3.52636	11.7804	10.3803	12.0008	6.82871	18	228	7.9266	11.759
2022	3	1	0	2.19722	2	0	3.55535	11.9159	10.6852	12.1722	4.70953	18	284	6.01616	11.9132
2017	4	0	1	2.89037	2	0	3.7612	11.715	10.7173	12.0289	7.7424	18	109	9.12837	11.6368
2018	4	0	1	3.3673	1	0	3.95124	12.1154	10.97	12.3916	7.73456	18	33	9.12053	12.064
2017	3	0	1	1.38629	2	0	3.46574	11.5094	10.2445	11.758	6.15909	18	297	7.2563	11.4951
2017	4	0	0	1.94591	1	0	3.4012	11.6468	10.132	11.8455	7.0992	18	227	8.48488	11.6036
2020	4	1	1	2.3979	2	0	3.61092	11.4129	10.6909	11.8088	4.7362	18	205	6.11589	11.4079
2019	3	0	1	1.79176	2	0	3.52636	11.691	10.409	11.9359	4.51086	18	297	5.44674	11.689
2019	2	0	0	2.19722	2	0	3.49651	11.7553	10.4326	11.9914	6.44572	18	238	7.16549	11.7451
2019	5	0	0	2.99573	1	0	3.78419	11.9479	10.7951	12.2223	8.16023	18	106	9.35747	11.8699
2020	3	0	0	2.19722	2	0	3.55535	11.4263	10.4326	11.7413	5.51745	18	249	6.61338	11.4182
2020	4	0	1	2.19722	2	0	3.58352	11.2349	10.4716	11.6175	5.17048	18	247	6.2653	11.228
2023	2	0	1	0.693147	2	0	3.29584	11.8466	10.2853	12.0372	5.18739	18	439	5.87774	11.8441
2019	3	0	1	2.07944	2	0	3.55535	11.6923	10.409	11.9369	6.85751	18	247	7.92008	11.669
2022	5	0	0	3.46574	1	0	3.98898	12.2167	11.3498	12.5676	9.34784	18	39	10.9191	11.883
2019	4	0	1	2.70805	2	0	3.63759	11.6786	10.5315	11.9544	5.99146	18	196	7.08841	11.6684
2021	4	0	0	2.3979	1	0	3.52636	11.5409	10.3803	11.8134	8.04077	18	227	9.13917	11.446
2017	3	0	1	1.79176	2	0	3.49651	11.2263	10.2441	11.5444	6.20859	18	247	7.30586	11.2063
2023	3	0	1	2.30259	3	0	3.55535	11.9	10.5781	12.1363	8.08703	18	285	9.18543	11.8314
2019	4	0	1	2.70805	3	0	3.63759	11.8507	10.6705	12.1186	7.4061	18	133	8.33255	11.8206
2021	4	0	1	2.83321	2	0	3.68888	11.7159	10.5727	11.9926	5.03044	18	196	6.12468	11.7122
2020	4	0	0	3.43399	2	0	4.00733	11.4332	11.073	11.9624	7.69667	18	68	9.08262	11.333
2021	3	0	1	2.19722	2	0	3.61092	11.9677	10.4306	12.1624	9.38454	18	463	10.5742	11.6824
2022	3	0	1	2.19722	2	0	3.61092	11.4763	10.5052	11.7974	4.15888	18	287	5.24702	11.4743
2022	4	0	0	2.3979	2	0	3.61092	11.7607	10.7244	12.0644	4.04305	18	249	5.41165	11.759
2020	3	0	1	2.07944	3	0	3.55535	10.9861	10.4489	11.4463	4.15888	18	262	5.24702	10.9829
2019	3	0	0	2.07944	2	0	3.52636	11.6646	10.409	11.9153	4.66344	18	249	5.21494	11.6631
2018	3	0	1	1.79176	3	0	3.49651	11.7617	10.2434	11.9598	4.89035	18	262	5.98394	11.7586
2020	3	1	1	1.94591	2	0	3.55535	11.2113	10.4716	11.6015	4.75359	18	297	5.84644	11.2067
2017	4	0	0	3.29584	1	0	3.89182	11.919	10.9477	12.2401	9.11317	18	39	10.4994	11.6422
2018	2	0	0	2.48491	3	0	3.85015	11.9226	10.7164	12.1845	6.51619	18	148	7.2086	11.9136
2023	5	0	0	3.4012	1	0	3.95124	12.0898	11.3025	12.4648	7.34537	18	56	8.95429	12.0453
2022	3	0	1	2.07944	2	0	3.52636	12.1726	10.4827	12.342	8.28803	18	308	9.38648	12.109
2020	4	0	1	2.70805	1	0	3.66356	11.6614	10.5875	11.9553	9.31946	18	146	10.418	11.3212
2023	3	0	1	1.79176	2	0	3.43399	11.8984	10.4544	12.1102	3.43399	18	387	4.51086	11.8978
2020	4	0	0	2.30259	1	0	3.49651	11.9065	10.3634	12.1002	7.97005	18	227	9.06843	11.8462
2023	5	0	1	3.52636	1	0	4.04305	12.1024	11.383	12.4992	8.57111	18	33	10.1804	11.9443
2018	4	0	0	2.07944	1	0	3.43399	12.0626	10.1788	12.2042	7.18159	18	227	8.56732	12.0318
2022	4	1	0	1.94591	2	0	3.61092	11.9448	10.7712	12.2143	2.89037	18	325	4.23411	11.9444
2021	3	0	1	2.07944	1	0	3.43399	11.7583	10.2981	11.9671	5.22575	18	271	6.32077	11.7539
2020	2	0	1	1.94591	1	0	3.4012	11.1403	10.2273	11.4777	4.35671	18	271	5.04343	11.138
2017	2	0	1	1.38629	1	0	3.29584	11.6068	10.06	11.7999	6.21261	18	271	6.90475	11.5977
2018	3	0	1	1.60944	2	0	3.49651	11.881	10.1713	12.0473	3.89182	18	287	4.97673	11.8801
2018	2	0	0	2.07944	2	0	3.46574	12.0794	10.2938	12.2345	4.94876	18	238	6.04263	12.077
2021	4	1	1	2.07944	2	0	3.58352	11.3164	10.6268	11.7231	3.49651	18	297	4.85203	11.3149
2018	4	0	0	3.33221	1	0	3.95124	12.2431	10.9756	12.4912	8.71342	18	37	10.0996	12.1184
2018	4	0	1	3.17805	2	0	3.85015	12.0734	10.7849	12.3169	7.4524	18	67	8.83826	12.0332
2022	4	0	1	3.58352	1	0	4.06044	11.8372	11.2423	12.2765	7.6212	18	13	9.00712	11.7764
2019	3	0	1	1.94591	3	0	3.52636	10.9201	10.3859	11.3814	5.31812	18	262	6.41346	10.9091
2019	3	0	0	1.79176	2	0	3.46574	11.7493	10.3634	11.9726	5.29832	18	284	6.12468	11.7457
2023	4	0	1	2.19722	2	0	3.55535	11.9597	10.6798	12.205	8.38115	18	308	9.73796	11.845
2021	3	0	1	2.07944	2	0	3.52636	12.3411	10.403	12.4756	8.8835	18	294	9.98198	12.2419
2019	3	0	1	1.79176	2	0	3.46574	12.1205	10.3634	12.2797	8.63052	18	294	9.43076	12.0502
2017	3	0	1	1.60944	3	0	3.46574	11.2919	10.2214	11.5867	5.91889	18	262	7.01571	11.2779
2019	5	0	0	3.04452	1	0	3.80666	11.7409	10.817	12.0752	4.63473	18	99	5.46806	11.739
2019	5	0	1	3.33221	1	0	3.93183	11.99	11.1609	12.3522	7.38895	18	43	8.59434	11.956
2022	4	0	1	3.46574	1	0	4.00733	12.0719	11.1656	12.4112	8.74385	18	36	10.13	11.9171
2019	5	0	0	3.13549	1	0	3.8712	11.9658	10.8594	12.2515	8.08549	18	79	9.07165	11.9089
2017	5	0	1	2.99573	1	0	3.78419	11.6258	10.5744	11.9255	5.73657	18	90	7.34343	11.6119
2017	4	0	0	3.13549	1	0	3.82864	12.3982	10.9235	12.6043	5.4848	18	66	6.86797	12.3942
2019	5	0	0	3.2581	1	0	3.8712	11.8972	10.9247	12.2179	7.16549	18	56	8.20767	11.8719
2019	4	0	1	3.4012	1	0	3.97029	11.8482	11.073	12.2271	7.68708	18	33	8.82659	11.7983
2019	5	0	0	3.29584	1	1	3.95124	12.3751	11.143	12.6311	8.46884	18	53	9.81088	12.295
2021	3	0	1	2.19722	3	0	3.58352	11.7074	10.4787	11.9641	4.41884	18	262	5.50939	11.7054
2018	4	0	1	2.94444	2	0	3.78419	12.0267	10.74	12.2706	7.73325	18	109	9.11921	11.9705
2017	3	0	1	1.09861	2	0	3.3673	11.6192	10.1221	11.8211	6.19848	18	308	7.29573	11.6059
2022	2	0	1	1.09861	2	0	3.3673	11.8679	10.292	12.0559	5.0689	18	424	5.7589	11.8657
2022	4	0	0	3.2581	1	0	3.89182	11.9609	10.9876	12.2814	7.63964	18	80	9.02558	11.9063
2018	4	0	1	3.46574	1	0	3.98898	12.0696	11.0331	12.3732	7.57815	18	13	8.96406	12.0238
2022	2	0	1	0	2	0	3.2581	11.0998	10.2508	11.456	4.30406	18	439	4.99043	11.0976
2022	5	0	1	3.49651	1	0	4.02535	11.9845	11.3498	12.4098	7.43603	18	33	9.04499	11.9301
2021	3	0	0	2.30259	2	0	3.58352	11.7867	10.4506	12.0201	4.26268	18	249	5.35186	11.7851
2023	4	0	1	3.2581	1	0	3.8712	11.8678	11.0206	12.2245	4.38203	18	95	5.7589	11.8656
2022	3	0	1	2.30259	2	0	3.63759	12.2169	10.5514	12.3901	8.96226	18	463	10.0608	12.0939
2022	4	0	0	3.29584	2	0	3.91202	11.7982	11.0273	12.1784	2.89037	18	74	4.23411	11.7977
2022	4	0	1	1.09861	2	0	3.46574	11.691	10.292	11.9116	4.93447	18	409	5.62402	11.6887
2021	4	0	1	2.83321	3	0	3.68888	12.0833	10.7609	12.3196	7.62169	18	133	9.00761	12.0361
2019	4	0	1	3.52636	1	0	4.00733	11.8288	11.1537	12.2403	8.83637	18	26	9.77889	11.691
2017	3	0	1	1.38629	2	0	3.46574	11.5899	10.1483	11.8022	5.51745	18	287	6.61338	11.583
2017	3	0	1	1.38629	3	0	3.3673	11.3969	10.1563	11.6509	4.82028	18	285	5.9135	11.3928
2018	2	0	1	1.60944	1	0	3.33221	11.9556	10.0793	12.0981	6.58755	18	271	7.28001	11.9463
2023	5	0	1	2.94444	2	0	3.73767	11.8552	10.7122	12.132	6.18826	18	196	7.28551	11.8448
2023	2	0	1	1.38629	2	0	3.4012	11.9914	10.3339	12.1658	6.13123	18	424	6.82329	11.9857
2019	2	0	1	1.79176	1	0	3.3673	11.8292	10.2005	12.0083	6.01127	18	271	6.40523	11.8248
2017	3	0	1	2.07944	2	0	3.52636	11.2782	10.2932	11.5956	4.47734	18	205	5.56834	11.275
2021	2	0	1	1.38629	2	0	3.43399	11.7399	10.2452	11.9423	2.56495	18	388	3.21888	11.7397
2021	4	1	1	2.48491	2	0	3.63759	11.7658	10.706	12.0633	4.79579	18	205	6.17587	11.762
2021	4	0	1	3.43399	1	0	3.98898	12.0609	11.0881	12.3815	9.22237	18	36	10.6086	11.7942
2023	5	0	0	3.17805	1	0	3.8712	12.2783	11.2069	12.5729	8.32966	18	106	9.9389	12.177
2020	2	0	1	0	2	0	3.29584	10.8994	10.1788	11.2958	4.76217	18	424	5.45104	10.8952
2019	4	0	1	3.3673	1	0	3.95124	12.0458	11.0525	12.3609	8.94403	18	36	9.90872	11.9203
2018	3	0	0	1.94591	2	0	3.49651	12.1465	10.269	12.2889	5.57973	18	249	8.35515	12.1237
2022	2	0	1	1.60944	2	0	3.4012	11.8064	10.4008	12.0258	4.8828	18	387	5.95064	11.8036
2023	3	0	1	1.79176	2	0	3.49651	11.4991	10.4311	11.7945	4.95583	18	388	5.85793	11.4955
2019	3	0	1	1.94591	2	0	3.55535	11.8434	10.3859	12.0527	8.89041	18	463	9.98893	11.6731
2017	4	0	1	2.56495	3	0	3.58352	11.6367	10.5142	11.9185	6.13123	18	133	7.51589	11.6204
2023	4	0	1	3.3673	2	0	3.95124	11.9444	11.0998	12.3019	8.0956	18	67	9.48166	11.8553
2022	5	0	1	3.13549	2	0	3.8712	12.1576	11.2198	12.488	7.13728	18	109	8.74608	12.1241
2019	2	0	1	0.693147	2	0	3.29584	10.7839	10.2005	11.2273	0	18	387	0	10.784
2018	2	0	1	0.693147	2	0	3.3673	11.9299	10.1012	12.0788	5.63479	18	355	6.32615	11.9262
2023	4	0	1	1.79176	3	0	3.68888	11.8763	10.7997	12.1695	0	18	373	0	11.8763
2022	5	0	1	3.29584	1	0	3.93183	11.8026	10.8254	12.122	4.15888	18	73	5.24702	11.8012
2021	2	0	1	0.693147	2	0	3.33221	11.681	10.1953	11.885	5.16479	18	424	5.85507	11.678
2021	2	0	1	0	3	0	3.49651	11.0064	10.261	11.3948	2.89037	18	430	3.55535	11.0059
2022	4	0	1	1.60944	3	0	3.66356	11.7649	10.7339	12.0699	5.52545	18	373	6.90876	11.7571
2020	2	0	1	1.09861	3	0	3.61092	10.7932	10.6135	11.4005	0.693147	18	373	1.60944	10.7931
2023	3	0	1	2.30259	1	0	3.49651	11.3544	10.4544	11.6955	1.60944	18	271	2.56495	11.3543
2018	4	0	1	2.56495	1	0	3.61092	12.0375	10.3629	12.2092	7.94697	18	146	9.04535	11.986
2022	4	0	0	3.49651	2	0	4.04305	11.9031	11.1656	12.294	8.33135	18	68	9.71722	11.7839
2018	5	0	0	3.09104	1	0	3.85015	12.0213	10.7398	12.2663	7.26892	18	79	8.8778	11.9772
2020	3	0	1	3.13549	1	0	3.80666	11.1868	10.7962	11.7036	3.52636	18	95	4.60517	11.1854
2020	2	0	0	0.693147	3	0	3.46574	11.8467	10.3293	12.0449	6.45362	18	406	7.14598	11.8375
2023	4	0	1	3.61092	1	0	4.07754	11.9491	11.3126	12.3738	8.56598	18	13	9.95214	11.8032
2021	2	0	1	1.38629	2	0	3.3673	11.6669	10.2452	11.8831	4.11087	18	387	4.79579	11.6659
2023	5	0	0	3.49651	1	0	4.04305	12.2157	11.3507	12.5671	8.76468	18	37	10.374	12.043
2017	2	0	0	1.94591	2	0	3.43399	11.2719	10.269	11.5844	4.57471	18	238	8.08948	11.2296
2021	2	0	1	0.693147	2	0	3.29584	11.4486	10.1953	11.6998	2.83321	18	425	3.49651	11.4483
2023	4	1	0	2.07944	2	0	3.63759	12.2893	10.806	12.4938	4.31749	18	325	5.69373	12.2879
2022	4	1	1	2.19722	2	0	3.61092	11.7373	10.7712	12.0598	7.09672	18	297	8.48239	11.698
2023	4	0	1	2.48491	2	0	3.66356	12.0163	10.806	12.2772	5.32788	18	247	6.71052	12.0114
2021	5	0	0	3.43399	1	0	4.00733	12.0101	11.2108	12.3814	8.06934	18	37	9.67853	11.9079
2018	3	0	1	1.60944	2	0	3.49651	12.0674	10.2694	12.2207	6.68336	18	297	7.78114	12.0536
2020	3	0	1	1.79176	2	0	3.46574	11.9814	10.3634	12.1623	8.30598	18	308	9.40443	11.9023
2021	5	0	0	3.09104	1	0	3.82864	12.0795	11.0514	12.3853	8.26204	18	106	9.87127	11.9631
2021	2	0	1	1.60944	2	0	3.46574	11.7011	10.2679	11.9151	4.96284	18	355	5.65249	11.6988
2020	2	0	1	1.38629	2	0	3.43399	11.4835	10.2488	11.7388	6.02345	18	355	6.71538	11.475
2023	5	0	1	2.94444	3	0	3.73767	12.2306	11.1462	12.5218	8.01334	18	133	9.62252	12.154
2017	5	0	0	2.94444	1	0	3.7612	11.6538	10.6709	11.9717	3.33221	18	99	4.91265	11.6527
2023	4	0	1	3.63759	1	0	4.07754	11.9232	11.3591	12.3736	8.66458	18	26	10.0507	11.7563
2019	3	0	0	2.56495	3	0	3.8712	11.9339	11.0226	12.2718	8.52118	18	148	9.82342	11.8048
2023	2	0	0	1.38629	3	0	3.49651	11.8677	10.3985	12.0748	4.47734	18	427	5.16479	11.8665
2020	2	0	1	1.09861	2	0	3.4012	11.2029	10.2273	11.5228	4.29046	18	388	4.97673	11.201
2018	4	0	0	3.17805	1	0	3.85015	12.8379	10.9433	12.978	5.98645	18	66	7.37086	12.8337
2022	4	0	0	2.77259	3	0	3.93183	11.9975	11.2038	12.3706	7.71155	18	148	9.32063	11.9263
2021	4	0	0	3.3673	1	0	3.93183	11.7961	11.0263	12.1767	6.24998	18	51	7.63482	11.7805
2022	3	0	0	1.38629	3	0	3.52636	11.8868	10.4604	12.1021	6.59441	18	406	7.28688	11.8767
2023	4	1	1	2.63906	2	0	3.68888	12.2995	10.8442	12.5092	5.5835	18	205	6.96697	12.2946
2022	2	0	1	1.60944	2	0	3.46574	11.7696	10.3445	11.9851	5.40717	18	388	6.09807	11.7661
2023	4	1	0	2.30259	2	0	3.58352	12.2676	10.7692	12.4693	7.03351	18	284	8.41914	12.2461
2021	4	1	0	1.79176	2	0	3.58352	11.4692	10.6654	11.8391	3.43399	18	325	4.79579	11.468
2023	3	0	1	1.94591	2	0	3.52636	11.8652	10.453	12.0832	5.60947	18	355	6.608	11.86
2023	5	0	1	3.33221	1	0	3.95124	11.7986	10.8594	12.1286	3.95124	18	73	5.03695	11.7975
2017	2	0	1	0	2	0	3.33221	10.4057	10.078	10.9483	3.46574	18	355	4.14314	10.4038
2022	4	0	0	2.48491	2	0	3.58352	11.9788	10.7898	12.2447	5.64897	18	238	7.03262	11.9717
2017	3	0	0	1.94591	1	0	3.4012	11.8692	10.1348	12.0317	8.54636	18	228	9.64485	11.7547
2022	5	0	1	3.43399	1	0	3.98898	12.6244	11.3012	12.8605	7.38399	18	43	8.99293	12.5976
2019	4	0	1	2.63906	1	0	3.63759	11.9168	10.5075	12.1354	8.97056	18	146	9.70717	11.8006
2020	3	0	1	1.94591	3	0	3.46574	11.6231	10.3859	11.8779	6.03787	18	285	7.13489	11.6118
2019	3	0	0	3.17805	2	0	3.85015	11.7083	10.9031	12.0778	4.39445	18	74	5.62402	11.7061
2020	5	0	0	3.17805	1	0	3.89182	11.4615	10.881	11.906	7.89133	18	79	9.27735	11.3421
2017	3	0	1	1.60944	2	0	3.49651	11.3353	10.1743	11.6077	7.81521	18	463	8.91355	11.2424
2021	5	0	0	3.58352	1	2	4.02535	12.1599	11.3164	12.5177	3.29584	18	27	4.8752	12.1593
2022	2	0	0	1.09861	3	0	3.46574	11.3538	10.3601	11.6688	2.99573	18	427	3.66356	11.3534
2020	4	0	1	0	2	0	3.4012	11.2731	10.1807	11.5623	4.18966	18	409	4.8752	11.2714
2021	3	0	0	1.09861	3	0	3.49651	12.2411	10.3577	12.3826	6.34914	18	406	7.04141	12.2355
2022	5	0	0	3.17805	1	0	3.8712	12.0504	11.1874	12.4024	3.66356	18	99	5.25227	12.0493
2017	4	0	1	3.13549	2	0	3.82864	11.6356	10.7619	11.9844	7.97659	18	67	9.36263	11.5269
2023	4	0	1	2.89037	1	0	3.73767	11.9193	10.8442	12.2129	7.38895	18	146	8.77478	11.8753
2022	4	0	1	2.83321	1	0	3.71357	12.1691	10.8088	12.3974	9.38454	18	146	10.9191	11.8065
2021	3	0	1	1.94591	2	0	3.49651	12.1243	10.3803	12.2855	8.13094	18	308	9.22936	12.0674
2020	4	0	1	2.77259	2	0	3.66356	11.1404	10.5549	11.583	5.04986	18	196	6.14419	11.1336
2018	3	0	0	3.13549	2	0	3.82864	12.0316	10.753	12.2772	4.66344	18	74	5.75574	12.0297
2018	4	0	0	3.09104	1	0	3.80666	12.1092	10.7405	12.3359	7.1333	18	80	8.51899	12.0813
2021	5	0	1	3.09104	2	0	3.85015	12.0896	11.1035	12.4066	7.04752	18	109	8.65626	12.0568
2022	4	0	1	2.89037	3	0	3.71357	12.1751	11.0696	12.4611	7.86557	18	133	9.46335	12.1064
2021	3	0	1	2.07944	3	0	3.49651	11.944	10.403	12.1381	4.69135	18	285	5.78383	11.9419
2018	2	0	1	0	2	0	3.33221	10.9901	10.0793	11.3282	0	18	388	0	10.9901
2023	4	0	1	3.49651	1	0	4.02535	12.1046	11.24	12.4561	8.88281	18	36	10.269	11.9308
2021	5	0	1	3.4012	1	0	3.97029	12.5748	11.1929	12.7988	8.06903	18	43	9.67822	12.518
2017	2	0	0	2.3979	3	0	3.82864	11.6557	10.6931	11.9791	7.44658	18	148	8.13944	11.6255
2023	4	1	1	2.30259	2	0	3.63759	12.2812	10.806	12.4872	6.85119	18	297	8.23669	12.2635
2021	5	0	0	3.29584	1	2	3.91202	12.9151	11.2351	13.086	6.97635	18	66	8.58504	12.9018
2021	5	0	0	3.33221	1	0	3.91202	11.8782	11.0047	12.2271	7.11558	18	56	8.50127	11.8435
2021	5	0	0	3.3673	1	1	3.98898	12.4718	11.1747	12.7135	8.12681	18	53	9.73602	12.4048
2023	4	0	1	1.38629	2	0	3.49651	11.8941	10.3293	12.084	4.65396	18	409	5.34233	11.8927
2018	4	0	0	3.2581	1	0	3.93183	12.5288	10.9848	12.7224	8.38046	18	53	9.98971	12.4466
2017	5	0	0	3.04452	1	0	3.82864	11.6963	10.7165	12.0151	7.93559	18	79	9.54474	11.5727
2023	3	0	1	1.09861	3	0	3.55535	11.8679	10.4287	12.0807	5.15329	18	430	6.2186	11.8644
2022	4	0	0	2.48491	1	0	3.55535	11.9574	10.4827	12.1635	8.55063	18	227	9.64911	11.8527
2018	4	0	1	3.33221	1	0	3.93183	12.2216	10.9486	12.4685	8.81789	18	36	10.2041	12.079
2019	4	0	1	2.30259	2	0	3.58352	11.7	10.638	11.997	5.20949	18	205	6.55961	11.6942
2018	4	0	1	2.63906	3	0	3.61092	12.1613	10.5348	12.3408	7.374	18	133	8.75983	12.1274
2018	4	0	1	3.29584	1	0	3.91202	12.7389	11.0042	12.9014	8.19644	18	43	9.58252	12.6954
2021	4	0	1	3.29584	2	0	3.91202	11.8259	10.9843	12.1843	7.34084	18	67	8.72664	11.7798
2021	5	0	1	3.17805	1	0	3.8712	11.7335	10.8286	12.0732	5.09375	18	90	6.18826	11.7296
2020	5	0	0	3.55535	1	2	4.00733	11.7212	11.3033	12.2271	4.29046	18	27	5.88888	11.7183
2017	4	0	0	3.21888	1	0	3.91202	12.1097	10.9645	12.3859	8.51559	18	53	10.1187	11.9629
2023	4	0	0	1.60944	3	0	3.55535	12.0445	10.6609	12.2682	7.55381	18	406	8.86827	12.0019
2018	4	0	0	3.49651	1	0	3.97029	12.4056	11.1426	12.6547	4.31749	18	27	5.69373	12.4044
2020	4	0	1	3.55535	1	0	4.02535	11.3869	11.2184	11.9993	8.63141	18	26	10.0176	11.0935
2018	3	0	0	2.07944	1	0	3.43399	12.0577	10.1773	12.1996	6.86276	18	228	7.96067	12.0409
2020	5	0	1	3.04452	2	0	3.82864	11.6438	11.0581	12.0864	7.05704	18	109	8.65347	11.5923
2017	4	0	1	2.48491	1	0	3.58352	11.2759	10.3383	11.6064	5.8944	18	146	8.10107	11.2333
2018	2	0	0	1.09861	2	0	3.49651	11.9225	10.2685	12.0976	4.00733	18	325	5.09375	11.9215
2023	3	0	1	2.30259	2	0	3.63759	11.7941	10.5781	12.0537	5.47227	18	287	6.56808	11.7887
2019	2	0	1	0.693147	3	0	3.58352	11.5306	10.6046	11.8643	4.83628	18	373	5.92158	11.527
2021	5	0	1	3.2581	1	0	3.91202	11.7124	10.7362	12.0321	4.27667	18	73	5.36598	11.7107
2022	5	0	0	3.33221	1	2	3.93183	13.0748	11.338	13.237	6.72143	18	66	8.3299	13.0661
2020	4	0	0	3.17805	1	0	3.85015	11.5264	10.881	11.948	7.09755	18	80	8.48322	11.4776
2020	3	0	1	1.94591	2	0	3.49651	11.4998	10.3859	11.7837	7.70571	18	294	8.80402	11.4299
2018	3	0	1	1.94591	2	0	3.52636	11.9967	10.2692	12.1603	5.79606	18	247	6.89264	11.9906
2017	5	0	1	3.09104	1	0	3.82864	8.73874	10.6319	10.7722	0	18	73	0	9.42149
2020	4	0	1	3.52636	1	0	4.02535	11.4444	11.1537	12.0027	8.57697	18	13	9.96312	11.1865
2020	5	0	0	3.04452	1	0	3.80666	11.7385	11.0048	12.1306	8.21392	18	106	9.81345	11.5808
2022	4	0	1	2.3979	2	0	3.63759	12.1396	10.7712	12.3664	5.64545	18	247	7.02909	12.1335
2017	3	0	0	1.38629	2	0	3.4012	11.6436	10.1563	11.8473	3.85015	18	284	4.62497	11.6427
2018	4	0	1	3.49651	1	0	3.98898	12.0388	11.0552	12.3565	8.13886	18	26	9.52493	11.9544
2022	5	0	1	3.43399	1	0	3.98898	12.2252	11.2848	12.5549	8.1628	22	47	9.77201	12.1353
2022	5	0	1	3.63759	3	0	4.07754	12.8539	11.4742	13.1215	7.69894	22	31	9.30756	12.8247
2021	5	0	0	3.4012	1	0	3.97029	12.2095	11.1929	12.5183	6.62804	22	41	8.23642	12.1905
2021	4	0	0	2.63906	2	0	3.80666	11.9137	10.7476	12.185	7.55381	22	165	8.93971	11.8613
2022	5	0	1	3.52636	1	2	4.02535	12.5946	11.4741	12.8768	7.6034	22	28	9.21244	12.56
2017	3	0	0	1.09861	1	0	3.4012	11.6933	10.1253	11.8826	5.42495	22	302	6.52062	11.6876
2021	3	0	1	1.79176	2	0	3.58352	12.5947	10.3577	12.6961	4.12713	22	324	5.21494	12.5941
2021	5	0	0	3.63759	2	3	4.07754	13.1238	11.4742	13.2775	6.53814	22	17	8.14642	13.1461
2018	4	0	1	2.48491	3	0	3.71357	12.2498	10.6246	12.4295	7.72356	22	152	9.10952	12.2056
2023	5	0	0	2.77259	3	0	3.78419	12.3918	11.1617	12.6482	7.46164	22	168	9.07062	12.3551
2020	4	0	0	3.52636	1	0	4.00733	12.2633	11.1991	12.5597	8.22067	22	11	9.60676	12.1905
2020	5	0	0	3.04452	3	0	3.85015	11.5679	11.108	12.0573	5.94542	22	104	7.55276	11.5497
2017	4	0	0	2.30259	2	0	3.68888	12.3736	10.5578	12.5243	7.76684	22	167	9.1458	12.3331
2018	3	0	0	1.60944	3	0	3.46574	12.5584	10.2717	12.6551	5.76832	22	281	6.86485	12.555
2017	4	0	0	3.63759	2	0	4.07754	13.1031	11.4449	13.2775	4.44265	22	30	5.82008	13.1025
2021	4	0	0	3.3673	1	0	3.97029	11.9872	11.0263	12.3111	8.327	22	54	9.71311	11.8787
2020	3	0	0	2.07944	2	0	3.52636	11.2862	10.4465	11.6452	3.3673	22	454	4.44265	11.2852
2017	4	0	0	3.21888	2	0	3.85015	12.897	11.0042	13.0373	8.41759	22	50	10.0268	12.8386
2023	4	1	0	2.63906	3	0	3.68888	12.8424	10.8442	12.9696	6.18826	22	210	7.57302	12.8373
2022	5	0	1	3.63759	1	0	4.07754	12.505	11.4742	12.8182	7.93344	22	4	9.54259	12.4519
2020	5	0	0	3.63759	2	3	4.07754	12.6219	11.4742	12.9332	5.21494	22	30	6.82002	12.6189
2018	4	0	0	3.2581	2	0	3.8712	12.863	11.0233	13.0104	8.32239	22	50	9.93164	12.8082
2019	3	0	0	0.693147	3	0	3.43399	11.5201	10.3514	11.7907	5.8861	22	368	6.49828	11.5135
2017	3	0	0	2.30259	2	0	3.71357	12.096	10.3468	12.2564	7.64969	22	165	8.74799	12.0603
2021	3	0	1	1.38629	3	0	3.3673	11.8203	10.3644	12.0299	5.69709	22	374	6.77537	11.8138
2022	4	0	0	3.55535	1	0	4.07754	11.9868	11.399	12.4286	6.60394	22	16	8.2123	11.9636
2017	5	0	1	3.09104	2	0	3.82864	12.2736	10.7627	12.473	8.59545	22	75	10.2047	12.1385
2021	4	0	0	2.99573	2	0	3.80666	12.6848	10.7262	12.8168	7.7757	22	193	9.16168	12.6549
2018	3	0	0	1.79176	2	0	3.4012	11.8003	10.2454	11.9919	5.24702	22	453	6.34212	11.796
2019	5	0	0	3.63759	2	3	4.07754	12.859	11.4742	13.1086	4.83628	22	30	6.14419	12.8578
2021	3	0	1	1.38629	3	0	3.46574	11.5414	10.3803	11.8138	0	22	399	0	11.5414
2022	4	0	0	2.70805	2	0	3.82864	11.934	10.8478	12.2248	7.67136	22	165	9.0573	11.876
2020	4	0	0	3.33221	1	0	3.95124	11.6457	10.9997	12.0671	8.20604	22	54	9.59213	11.5085
2021	4	1	0	2.3979	2	0	3.63759	11.9241	10.6859	12.1787	5.60947	22	222	6.99301	11.9169
2020	4	0	0	3.17805	2	0	3.82864	11.8888	10.9159	12.2094	8.19478	22	84	9.58087	11.7841
2023	3	0	0	1.79176	2	0	3.46574	12.4924	10.4544	12.6149	7.64156	22	382	8.73986	12.4687
2019	5	0	0	3.52636	1	2	4.04305	12.8214	11.3693	13.0317	7.49276	22	9	8.65973	12.8057
2021	5	0	0	3.58352	1	2	4.07754	12.8512	11.3978	13.0613	7.29641	22	9	8.90531	12.8317
2019	2	0	0	2.07944	2	0	3.52636	11.9108	10.409	12.1119	7.96832	22	241	9.0667	11.8508
2020	4	1	0	2.30259	2	0	3.61092	11.7256	10.638	12.016	5.79606	22	222	7.04839	11.7163
2018	2	0	1	1.09861	2	0	3.49651	12.1095	10.1229	12.238	5.24175	22	324	5.93224	12.1074
2021	4	0	0	2.70805	1	0	3.73767	12.493	10.7685	12.657	7.81521	22	160	9.2012	12.4551
2019	4	0	0	2.19722	2	0	3.58352	11.6683	10.4326	11.9235	5.43808	22	222	6.52062	11.6625
2020	4	0	0	2.3979	1	0	3.66356	11.2583	10.638	11.6886	6.88244	22	209	8.23563	11.2084
2019	5	0	0	3.33221	1	0	3.93183	12.1866	11.1609	12.493	6.81564	22	41	8.03625	12.1707
2022	3	0	1	2.19722	2	0	3.55535	11.8425	10.5052	12.0757	4.57471	22	286	5.66643	11.8405
2023	5	0	1	3.46574	1	0	4.00733	12.2456	11.3667	12.5929	8.19891	22	47	9.80813	12.1542
2020	2	0	0	1.38629	2	0	3.3673	11.3485	10.2424	11.6343	4.93447	22	356	5.62402	11.3453
2021	4	0	0	3.13549	3	0	3.78419	12.6882	10.9219	12.846	8.42989	22	137	9.81602	12.63
2021	4	0	0	3.52636	1	0	4.06044	11.9823	11.2989	12.391	6.72143	22	16	8.3299	11.956
2019	4	0	0	3.04452	3	0	3.73767	12.5529	10.8384	12.7185	8.33519	22	137	9.32625	12.5124
2023	3	0	1	1.94591	2	0	3.49651	12.082	10.4759	12.2649	5.7589	22	348	6.85541	12.0767
2022	5	0	1	3.61092	1	0	4.06044	12.1528	11.4151	12.5436	7.6353	22	10	9.24436	12.0967
2023	3	0	1	2.07944	2	0	3.55535	12.0645	10.4983	12.2542	7.23778	22	323	8.33591	12.0402
2022	3	0	1	1.94591	2	0	3.61092	12.398	10.4604	12.5326	6.10032	22	324	7.19743	12.3925
2023	5	0	0	3.43399	2	1	3.97029	13.0313	11.3507	13.2021	8.42376	22	50	10.033	12.9802
2023	5	0	0	3.61092	1	0	4.07754	12.2692	11.4308	12.6286	7.12448	22	14	8.73327	12.2396
2020	5	0	0	3.33221	2	2	3.91202	12.5918	11.1974	12.8133	8.23722	22	50	9.84644	12.5254
2018	2	0	0	0.693147	2	0	3.29584	11.9968	10.1005	12.1366	5.02388	22	357	5.71373	11.9949
2019	2	0	0	1.09861	2	0	3.52636	11.6397	10.2208	11.8564	4.54329	22	350	5.05625	11.6384
2018	3	0	0	2.48491	1	0	3.66356	12.5699	10.6019	12.7007	7.4725	22	160	8.57073	12.5514
2019	5	0	0	3.49651	1	0	4.00733	12.0527	11.2675	12.4284	7.21598	22	14	8.42749	12.0257
2018	4	0	0	3.46574	1	0	3.98898	12.2647	11.122	12.5415	6.92166	22	14	8.30721	12.2454
2017	4	0	1	3.2581	1	0	3.89182	11.5442	10.9844	11.9962	4.21951	22	47	5.59471	11.5417
2022	2	0	0	1.09861	2	0	3.3673	11.8571	10.292	12.047	5.66988	22	420	6.3613	11.853
2021	3	0	1	2.07944	2	0	3.52636	11.9837	10.403	12.1709	5.35659	22	286	6.45205	11.9798
2018	4	0	1	3.29584	1	0	3.91202	12.1462	10.9939	12.4207	7.24566	22	47	8.63141	12.116
2019	5	0	1	3.33221	1	0	3.93183	12.1788	11.143	12.4826	7.99968	22	47	9.26634	12.1229
2020	3	0	0	2.19722	2	0	3.55535	11.3416	10.4326	11.6802	7.41156	22	241	8.50977	11.281
2023	3	0	0	2.30259	2	0	3.58352	12.0992	10.5781	12.2968	5.3033	22	275	6.3986	12.0959
2021	5	0	1	3.4012	1	0	3.97029	12.2354	11.1747	12.5327	8.13329	22	47	9.7425	12.1491
2019	3	0	0	2.56495	1	0	3.68888	12.4647	10.7316	12.6275	7.80507	22	160	8.81418	12.4384
2019	3	0	0	2.30259	1	0	3.61092	12.3687	10.409	12.5005	7.91022	22	208	8.56274	12.3462
2022	5	0	0	3.13549	3	0	3.89182	12.1578	11.2356	12.4926	5.97381	22	104	7.58121	12.1475
2017	4	0	0	2.94444	3	0	3.68888	12.4404	10.693	12.601	8.43663	22	137	9.82277	12.3647
2020	4	0	0	2.56495	2	0	3.78419	11.5991	10.7316	11.9497	7.58223	22	165	8.96814	11.5244
2020	4	0	0	3.49651	1	0	4.04305	11.6322	11.2856	12.1669	6.60259	22	16	8.21094	11.599
2022	5	0	0	3.61092	1	2	4.07754	12.9508	11.4742	13.1593	7.30787	22	9	8.91677	12.9329
2021	4	0	1	3.21888	3	0	3.8712	11.5226	11.0167	11.9945	6.65673	22	78	8.04206	11.4913
2022	4	0	0	3.2581	2	0	3.8712	12.295	11.0293	12.5435	8.26436	22	84	9.65046	12.2214
2020	3	0	0	1.94591	2	0	3.49651	11.6832	10.3859	11.9248	6.15273	22	275	7.24993	11.6713
2019	4	0	1	2.48491	2	0	3.63759	12.4365	10.711	12.6004	7.24494	22	166	8.15508	12.4226
2022	4	0	0	2.19722	3	0	3.58352	12.5581	10.575	12.6871	4.61512	22	281	5.70711	12.5571
2020	5	0	0	3.13549	3	1	3.85015	12.5027	11.0726	12.7172	8.1778	22	131	9.78701	12.4343
2022	5	0	0	3.55535	1	1	4.04305	12.7404	11.3665	12.966	6.74288	22	18	8.35138	12.7279
2019	3	0	0	1.79176	3	0	3.49651	12.4788	10.4326	12.6003	5.87774	22	281	6.45205	12.4764
2019	4	0	1	3.13549	3	0	3.82864	11.981	10.9829	12.2948	7.95788	22	78	8.93971	11.932
2023	3	0	0	1.94591	2	0	3.63759	12.1774	10.4759	12.3449	6.89669	22	350	7.99463	12.162
2020	3	0	0	2.07944	2	0	3.46574	11.4201	10.4465	11.7406	8.35726	22	453	9.45571	11.2691
2019	2	0	0	1.09861	2	0	3.33221	12.1505	10.2208	12.2861	6.30445	22	357	6.65028	12.1464
2023	5	0	1	3.63759	3	0	4.07754	12.8684	11.4742	13.1396	7.47079	22	31	9.07978	12.8456
2020	3	0	0	1.60944	2	0	3.66356	12.0766	10.3416	12.2391	4.3438	22	327	5.43372	12.0753
2021	4	0	0	3.21888	2	0	3.85015	12.2933	10.9431	12.5238	8.30326	22	84	9.68937	12.2165
2022	3	0	0	1.60944	2	0	3.43399	12.4799	10.4171	12.5996	7.25134	22	382	8.34948	12.4637
2021	5	0	1	3.49651	1	1	4.00733	12.2638	11.3816	12.6101	5.37528	22	28	6.98101	12.2587
2023	4	0	0	2.70805	2	0	3.71357	12.4522	10.8632	12.638	6.98286	22	195	8.36846	12.4353
2022	5	0	0	3.58352	1	0	4.06044	12.2853	11.399	12.6304	7.07327	22	14	8.68203	12.2577
2017	4	0	0	3.4012	1	0	3.95124	12.6315	11.0837	12.8244	6.6174	22	18	8.00269	12.6217
2022	4	0	0	2.3979	3	0	3.66356	12.2347	10.8285	12.4539	6.14419	22	257	7.52887	12.2256
2020	4	0	1	2.63906	3	0	3.7612	11.5199	10.8125	11.9207	7.53956	22	152	8.92545	11.4423
2018	4	0	1	3.09104	3	0	3.80666	12.2841	10.852	12.4983	7.82004	22	78	9.20603	12.237
2022	4	0	0	3.4012	1	0	3.98898	12.0924	11.1075	12.4097	8.22523	22	54	9.61133	12.0051
2018	2	0	1	1.09861	2	0	3.4012	11.7566	10.1245	11.9352	0	22	323	0	11.7566
2021	4	0	1	2.63906	2	0	3.68888	12.4996	10.7476	12.6595	6.89163	22	166	8.27716	12.4848
2021	4	0	0	2.19722	2	0	3.55535	11.4751	10.6101	11.8265	4.3438	22	454	5.71703	11.472
2022	4	0	0	2.70805	3	0	3.7612	12.7162	11.1255	12.9017	7.43544	22	168	9.0444	12.6905
2017	2	0	0	0.693147	2	0	3.58352	12.4233	10.1032	12.517	5.48894	22	327	6.18002	12.4213
2018	4	0	0	2.94444	3	0	3.80666	12.4151	10.924	12.6181	5.6204	22	104	7.00397	12.4106
2019	5	0	0	2.99573	3	0	3.82864	11.8811	11.09	12.255	5.87774	22	104	6.94312	11.874
2020	5	0	1	3.3673	1	0	3.95124	11.9348	11.1609	12.314	8.00603	22	47	9.61521	11.8313
2021	4	0	0	3.13549	2	0	3.89182	12.0817	10.8976	12.3487	5.15906	22	98	6.54103	12.0778
2019	4	0	0	2.48491	2	0	3.7612	12.1053	10.711	12.3268	8.30524	22	165	9.20884	12.0485
2023	4	1	0	2.56495	2	0	3.68888	12.7183	10.8536	12.8624	5.68698	22	222	7.07072	12.7148
2023	4	0	0	1.60944	3	0	3.71357	12.3315	10.8248	12.5317	8.32239	22	403	9.70851	12.2561
2023	3	0	0	1.79176	3	0	3.55535	11.8333	10.5437	12.0765	6.2634	22	368	7.36074	11.8218
2017	4	0	1	2.30259	2	0	3.58352	11.8081	10.5581	12.06	6.23832	22	166	7.62315	11.7928
2023	5	0	0	3.17805	3	0	3.91202	12.0912	11.2697	12.4557	6.21461	22	104	7.82245	12.0771
2022	5	0	0	3.4012	2	1	3.95124	13.04	11.3176	13.2043	8.25453	22	50	9.86376	12.9973
2020	3	0	0	1.79176	2	0	3.46574	12.3351	10.3634	12.4655	6.80239	22	301	7.90027	12.3232
2020	4	0	0	2.56495	2	0	3.7612	12.2607	10.7316	12.4569	7.41998	22	167	8.80583	12.2286
2023	5	0	1	3.33221	2	0	3.95124	12.377	11.2863	12.6666	8.21419	22	75	9.82342	12.296
2019	5	0	1	3.58352	1	0	4.02535	12.2438	11.3033	12.5734	8.0824	22	4	9.42271	12.1825
2019	4	0	0	3.29584	1	0	3.93183	11.8912	10.9459	12.2194	8.27385	22	54	9.21084	11.8202
2022	5	0	0	3.21888	3	0	3.85015	12.3533	11.309	12.6548	7.37212	22	92	8.98105	12.3184
2018	4	0	0	3.63759	2	0	4.07754	13.1238	11.4614	13.2775	4.26268	22	30	5.63835	13.1494
2018	3	0	0	3.43399	1	0	4.00733	12.3015	11.0791	12.5596	7.51207	22	16	9.10209	12.2598
2017	4	0	0	3.04452	2	0	3.7612	12.314	10.7164	12.4983	8.5713	22	84	9.95745	12.2145
2023	4	0	0	3.21888	2	0	3.93183	11.3624	11.0206	11.8992	5.56834	22	98	6.95177	11.3502
2018	4	0	0	3.63759	2	0	4.07754	13.1238	11.4452	13.2775	6.98286	22	17	8.36846	13.1494
2022	3	0	0	1.38629	3	0	3.68888	12.3225	10.7439	12.51	8.01036	22	403	9.38354	12.2681
2020	3	0	1	1.60944	2	0	3.46574	11.318	10.3293	11.6343	6.28972	22	323	7.34987	11.2989
2018	4	0	1	2.3979	2	0	3.61092	12.4888	10.579	12.6269	6.76389	22	166	8.15392	12.4756
2019	5	0	0	3.29584	2	2	3.89182	12.8653	11.1793	13.0353	8.25479	22	50	9.48767	12.8306
2023	4	0	0	2.83321	1	0	3.78419	12.5297	10.9023	12.7091	7.9179	22	160	9.30392	12.4892
2023	4	0	0	2.19722	2	0	3.58352	12.062	10.5205	12.256	7.84189	22	300	8.94024	12.0169
2020	5	0	0	3.63759	2	3	4.07754	12.9312	11.4742	13.1653	6.63988	22	17	8.24827	12.9219
2022	4	0	1	2.3979	2	0	3.58352	12.1118	10.7244	12.3347	8.02715	22	248	9.39757	12.0432
2019	3	0	0	1.79176	2	0	3.46574	11.9799	10.3634	12.1611	5.50126	22	275	6.18208	11.9769
2017	2	0	1	0	2	0	3.29584	10.5871	10.0783	11.0579	3.2581	22	348	3.93183	10.5859
2023	5	0	0	3.46574	1	0	4.00733	12.0406	11.3348	12.4419	6.35263	22	41	7.96067	12.0236
2021	4	0	1	2.70805	3	0	3.78419	11.9456	10.8402	12.2316	7.70571	22	152	9.09167	11.8862
2020	5	0	0	3.13549	3	0	3.80666	11.8441	11.1667	12.2548	7.29234	22	92	8.90123	11.79
2023	4	0	0	2.3979	2	0	3.63759	12.2513	10.5668	12.4215	7.66809	22	258	8.76639	12.2202
2021	4	0	0	1.94591	2	0	3.52636	12.0235	10.3803	12.2003	7.85864	22	300	8.95699	11.9758
2019	2	0	0	0.693147	2	0	3.33221	11.666	10.2005	11.8738	6.24611	22	382	6.93828	11.6571
2018	4	0	0	2.3979	2	0	3.73767	12.2748	10.4824	12.4288	7.93845	22	165	9.32447	12.221
2022	3	0	0	1.79176	2	0	3.43399	12.282	10.4386	12.4289	5.80212	22	357	6.89872	12.2774
2020	4	0	0	3.09104	3	0	3.7612	12.3705	10.8951	12.5764	8.24591	22	137	9.63201	12.3037
2018	4	0	0	3.46574	1	0	3.97029	12.6139	11.0333	12.8011	8.18897	22	11	9.57505	12.5648
2021	4	0	0	3.55535	1	0	4.02535	12.6654	11.2281	12.8786	8.30647	22	11	9.69258	12.6129
2018	5	0	0	3.04452	3	0	3.7612	12.5909	10.9045	12.7608	7.09257	22	92	8.70135	12.5702
2019	2	0	0	0.693147	2	0	3.4012	11.4847	10.2005	11.7291	5.14166	22	381	5.79606	11.4813
2019	4	0	0	2.89037	2	0	3.7612	12.5419	10.6591	12.6835	7.92805	22	193	8.85123	12.5166
2020	2	0	0	1.09861	2	0	3.4012	11.6849	10.2208	11.893	4.06044	22	389	4.74493	11.684
2017	3	0	0	1.38629	3	0	3.43399	12.3379	10.2221	12.4517	7.0992	22	281	8.19726	12.3218
2023	5	0	0	3.2581	3	1	3.91202	12.7564	11.2387	12.9546	8.36614	22	131	9.97539	12.6924
2023	5	0	0	3.58352	1	0	4.07754	12.0706	11.4308	12.4942	6.6695	22	16	8.27792	12.0478
2021	5	0	1	3.58352	1	0	4.04305	12.0695	11.3164	12.4554	7.58984	22	10	9.19887	12.0112
2023	5	0	0	3.63759	2	3	4.07754	13.0613	11.4742	13.2775	6.53669	22	17	8.14497	13.0539
2019	3	0	0	2.3979	2	0	3.61092	12.2774	10.6591	12.4583	5.47646	22	195	6.42	12.2746
2019	4	0	0	3.13549	2	0	3.80666	12.2478	10.8594	12.4706	8.49392	22	84	9.31263	12.1933
2020	2	0	1	1.09861	3	0	3.43399	11.368	10.3514	11.6768	3.58352	22	399	4.49981	11.367
2021	2	0	0	1.38629	2	0	3.43399	11.7923	10.2366	11.9838	4.45435	22	389	5.14166	11.791
2021	3	0	0	1.09861	3	0	3.66356	12.266	10.476	12.4204	7.643	22	403	8.7413	12.2361
2022	4	0	0	2.56495	1	0	3.71357	12.0733	10.7898	12.3179	6.79235	22	209	8.1778	12.0528
2022	2	0	0	1.60944	2	0	3.46574	11.8847	10.3368	12.0775	5.17615	22	389	5.86647	11.8823
2021	3	0	1	2.07944	2	0	3.55535	11.7223	10.403	11.9592	6.94505	22	282	8.04302	11.6967
2018	4	0	0	3.09104	2	0	3.78419	12.5013	10.7397	12.6598	8.33807	22	84	9.72418	12.4371
2021	4	0	0	2.63906	2	0	3.78419	12.4969	10.7476	12.6572	7.65634	22	167	9.04228	12.4648
2023	5	0	0	3.2581	3	0	3.8712	12.4465	11.3405	12.7324	7.43071	22	92	9.03967	12.4128
2019	4	0	1	2.56495	3	0	3.73767	12.011	10.7529	12.2611	8.04141	22	152	9.01591	11.9597
2019	2	0	0	1.09861	2	0	3.33221	11.7071	10.2208	11.911	6.29342	22	356	6.69084	11.7004
2022	5	0	0	3.17805	3	0	3.80666	12.8484	11.1653	13.0189	8.2033	22	137	9.79951	12.7999
2017	2	0	0	0	2	0	3.46574	10.5812	10.078	11.0541	4.04305	22	350	4.72739	10.5783
2022	3	0	0	1.79176	2	0	3.61092	12.2467	10.4386	12.3985	6.40853	22	350	7.50604	12.2379
2017	3	0	1	1.38629	2	0	3.4012	11.6401	10.1481	11.8429	5.35186	22	286	6.44731	11.6345
2018	2	0	0	0.693147	2	0	3.29584	11.8649	10.1	12.0229	5.03044	22	356	5.72031	11.8628
2022	3	0	1	1.60944	3	0	3.49651	11.9181	10.4827	12.1316	4.70953	22	399	5.80212	11.9159
2022	5	0	0	3.63759	2	3	4.07754	12.9308	11.4742	13.1924	5.46383	22	30	7.06987	12.9279
2018	4	0	0	3.49651	1	0	4.02535	12.9643	11.2382	13.1281	7.37963	22	9	8.76546	12.9492
2019	4	0	0	2.48491	2	0	3.73767	12.4622	10.711	12.6222	7.55747	22	167	8.5543	12.4419
2021	3	0	0	2.19722	2	0	3.49651	11.98	10.4824	12.1818	5.12396	22	453	6.2186	11.9768
2022	3	0	0	1.94591	2	0	3.71357	12.5254	10.4604	12.6448	8.16137	22	327	9.2598	12.4865
2023	3	0	0	1.94591	2	0	3.46574	12.2095	10.4759	12.3721	4.69135	22	356	5.78383	12.2079
2017	3	0	0	1.09861	2	0	3.3673	11.6344	10.1236	11.8339	3.98898	22	301	4.91998	11.6332
2020	4	0	0	2.56495	3	0	3.71357	12.0943	10.7721	12.3306	7.67183	22	168	9.05777	12.0451
2022	4	0	0	2.70805	2	0	3.80666	12.5889	10.8478	12.7504	7.54009	22	167	8.92599	12.5629
2021	2	0	0	1.60944	2	0	3.4012	11.9842	10.2596	12.1482	4.47734	22	356	5.16479	11.9831
2017	4	0	0	2.89037	3	0	3.78419	11.9194	10.9052	12.2288	5.46383	22	104	6.84694	11.9131
2018	4	0	1	3.63759	3	0	4.07754	13.1137	11.4114	13.2775	8.0684	22	31	9.67759	13.081
2017	2	0	1	0	2	0	3.33221	10.5175	10.0795	11.0155	3.95124	22	349	4.63473	10.5148
2020	3	0	0	1.79176	1	0	3.49651	11.2503	10.3514	11.5917	4.48864	22	302	5.42935	11.2473
2020	5	0	1	3.55535	1	0	4.02535	11.7537	11.3033	12.2468	7.54062	22	10	9.14963	11.6768
2018	2	0	0	2.30259	2	0	3.58352	12.7571	10.3461	12.843	5.84064	22	195	6.76734	12.7546
2017	4	0	0	2.30259	3	0	3.63759	12.4718	10.5575	12.6093	8.36474	22	168	9.75086	12.4037
2023	4	0	0	2.48491	3	0	3.68888	12.1568	10.891	12.4052	6.88244	22	257	8.26796	12.1361
2018	4	0	0	2.3979	3	0	3.66356	12.5383	10.5802	12.6703	8.19119	22	168	9.58059	12.485
2018	4	0	1	3.49651	1	0	3.98898	12.4001	11.1415	12.6501	7.96901	22	10	9.36296	12.3509
2017	2	0	0	2.07944	3	0	3.52636	11.2214	10.293	11.5544	4.47734	22	210	5.16479	11.2191
2021	4	1	0	2.48491	3	0	3.63759	12.5955	10.706	12.7362	5.28827	22	210	6.67077	12.5928
2022	3	0	0	2.07944	1	0	3.55535	11.8981	10.4827	12.1155	5.34711	22	302	6.44254	11.8938
2023	4	0	0	2.63906	1	0	3.73767	12.1334	10.8248	12.3725	6.91869	22	209	8.30425	12.1114
2023	5	0	1	2.83321	3	0	3.82864	11.9975	11.1769	12.3622	7.87474	22	152	9.48387	11.9131
2021	5	0	0	3.17805	3	1	3.8712	12.812	11.0855	12.9757	8.28652	22	131	9.89576	12.7564
2019	3	0	0	2.30259	3	0	3.58352	12.176	10.638	12.3706	6.97635	22	210	8.32264	12.1546
2022	3	0	0	2.07944	2	0	3.52636	11.8989	10.4827	12.1161	6.32077	22	301	7.41818	11.8875
2021	3	0	0	1.60944	2	0	3.55535	11.7478	10.3364	11.966	6.18621	22	347	7.28345	11.7362
2019	5	0	0	3.46574	1	1	3.98898	12.6318	11.2327	12.8524	6.82002	22	18	7.93415	12.6226
2018	3	0	0	2.83321	2	0	3.73767	12.5792	10.3457	12.681	7.47477	22	193	8.57301	12.5608
2021	3	0	1	1.60944	2	0	3.46574	11.854	10.3197	12.0492	4.49981	22	349	5.55683	11.8521
2022	3	0	0	0	3	0	3.91202	12.0841	11.1657	12.42	6.6796	22	444	8.06495	12.066
2017	4	0	0	3.63759	2	0	4.07754	13.1156	11.4287	13.2775	6.73815	22	17	8.12356	13.1087
2021	3	0	0	2.30259	2	0	3.58352	11.9081	10.4506	12.1174	7.94555	22	241	9.04393	11.8494
2018	4	0	0	1.79176	2	0	3.49651	12.2458	10.2447	12.3726	7.07327	22	258	8.45893	12.2229
2020	5	0	1	3.21888	2	0	3.89182	12.0067	11.0948	12.3445	8.26694	22	75	9.85666	11.8829
2021	4	0	0	2.19722	2	0	3.58352	11.1435	10.4267	11.5412	0	22	258	0	11.1436
2020	4	0	0	2.07944	2	0	3.55535	11.0366	10.409	11.4644	0	22	258	0	11.0366
2017	3	0	0	1.38629	2	0	3.4012	11.6084	10.1448	11.8165	5.46806	22	275	6.56386	11.6019
2020	5	0	1	3.46574	1	1	3.98898	12.2638	11.3693	12.6066	7.19968	22	28	8.80852	12.2317
2021	3	0	1	1.60944	2	0	3.43399	11.5885	10.3364	11.8399	6.89163	22	348	7.98956	11.5608
2019	2	0	1	1.38629	2	0	3.43399	11.6076	10.2424	11.835	4.77912	22	323	5.15329	11.6061
2020	3	0	0	2.3979	1	0	3.63759	12.2362	10.6176	12.417	7.48212	22	208	8.83884	12.2022
2023	2	0	1	1.09861	3	0	3.43399	11.7904	10.3796	12.0087	4.8752	22	429	5.56452	11.7885
2023	5	0	0	3.63759	1	2	4.07754	12.8435	11.4742	13.0794	7.23634	22	9	8.8452	12.825
2018	4	0	1	3.55535	1	0	4.00733	12.4444	11.1613	12.689	7.89767	22	4	9.50644	12.3899
2018	4	0	0	3.43399	1	0	3.97029	12.6657	11.0943	12.8544	6.49224	22	18	7.8774	12.6573
2019	2	0	1	0.693147	3	0	3.4012	11.5618	10.2652	11.8035	4.99043	22	399	5.67332	11.559
2017	4	0	0	3.2581	1	0	3.89182	12.0759	10.937	12.3537	7.06817	22	41	8.45383	12.0488
2021	2	0	1	0	3	0	3.3673	10.535	10.261	11.1005	0	22	429	0	10.5351
2022	4	1	0	2.48491	2	0	3.66356	12.141	10.7898	12.3712	6.1506	22	222	7.5353	12.1309
2021	5	0	0	3.63759	2	3	4.07754	12.9211	11.4742	13.1635	5.32788	22	30	6.93342	12.9186
2019	5	0	0	3.63759	2	3	4.07754	13.1138	11.4742	13.2775	6.74641	22	17	7.99328	13.1078
2020	5	0	1	3.63759	3	0	4.07754	12.7101	11.4742	12.9868	8.15938	22	31	9.76858	12.6559
2018	2	0	0	1.94591	2	0	3.49651	12.1037	10.2679	12.2517	7.77905	22	241	8.8605	12.0639
2019	5	0	1	3.63759	3	1	4.07754	12.8398	11.4742	13.0832	8.34117	22	31	9.56493	12.8013
2022	3	0	0	1.60944	2	0	3.49651	12.1258	10.4171	12.2922	6.5582	22	381	7.65586	12.1143
2022	5	0	1	3.29584	2	0	3.93183	12.3565	11.2514	12.6426	8.18563	22	75	9.79484	12.2762
2017	5	0	0	2.99573	3	0	3.73767	11.4792	10.8852	11.9188	5.81114	22	92	7.41818	11.4618
2020	2	0	0	1.38629	2	0	3.3673	11.6871	10.2424	11.8988	4.98361	22	357	5.67332	11.6846
2018	4	0	1	1.94591	2	0	3.46574	12.0602	10.2681	12.2143	7.13648	22	248	8.52218	12.0307
2018	4	0	1	3.4012	1	0	3.95124	12.7179	11.2202	12.9197	7.13648	22	28	8.52218	12.7027
2023	4	0	0	2.3979	2	0	3.61092	12.1871	10.7847	12.407	6.18002	22	454	7.56476	12.1772
2020	4	0	0	2.94444	2	0	3.78419	12.4916	10.711	12.6473	7.8648	22	193	9.25081	12.4517
2022	2	0	0	1.79176	2	0	3.43399	11.9058	10.4209	12.1099	4.04305	22	356	5.10595	11.9047
2023	3	0	0	1.79176	2	0	3.52636	12.2518	10.4544	12.4052	6.56386	22	381	7.66153	12.2416
2023	3	0	0	2.19722	1	0	3.58352	11.8772	10.5205	12.1064	3.91202	22	302	4.99721	11.8762
2018	3	0	0	1.38629	1	0	3.43399	11.8673	10.1471	12.032	6.10256	22	302	7.19968	11.8579
2020	3	0	0	1.94591	3	0	3.52636	12.2072	10.457	12.3674	6.84162	22	281	7.93952	12.1931
2022	3	0	0	2.19722	2	0	3.55535	12.095	10.5052	12.2806	8.23456	22	275	9.333	12.0297
2022	3	0	1	1.79176	2	0	3.46574	11.8566	10.4386	12.0735	5.65948	22	348	6.75577	11.8505
2017	2	0	0	0	2	0	3.43399	11.4026	10.0788	11.6385	4.06044	22	347	4.74493	11.4013
2017	4	0	0	1.94591	2	0	3.52636	11.5188	10.2675	11.7704	4.26268	22	222	7.33759	11.5034
2017	3	0	0	2.77259	2	0	3.71357	12.1452	10.3181	12.2944	7.60837	22	193	9.13335	12.0947
2022	5	0	0	3.21888	3	1	3.89182	12.8239	11.2038	13.0044	8.2417	22	131	9.85093	12.7714
2017	4	0	1	3.52636	1	0	3.98898	12.0335	11.1426	12.3773	7.8857	22	4	9.49484	11.9513
2017	4	0	0	3.43399	1	0	3.95124	12.467	11.0127	12.6769	8.37724	22	11	9.76336	12.3977
2020	5	0	0	3.49651	1	1	4.00733	12.3118	11.2498	12.6088	6.63332	22	18	8.2417	12.2946
2023	5	0	0	3.58352	1	1	4.06044	12.7682	11.4436	13.004	6.92166	22	18	8.53031	12.7536
2022	3	0	0	1.60944	3	0	3.52636	11.8411	10.5052	12.0745	5.71043	22	368	6.80683	11.8346
2021	3	0	1	1.79176	2	0	3.49651	11.8289	10.3577	12.0356	6.67456	22	323	7.77233	11.8114
2017	3	0	0	2.07944	1	0	3.58352	11.0583	10.2696	11.4329	4.38203	22	209	5.47227	11.0546
2019	2	0	1	1.38629	2	0	3.52636	11.9843	10.3079	12.1558	5.75257	22	324	6.32972	11.9808
2018	3	0	0	1.94591	3	0	3.55535	12.3245	10.476	12.4707	6.92067	22	257	8.01863	12.3109
2017	4	0	1	3.63759	3	0	4.06044	12.7339	11.3946	12.9666	7.83716	22	31	9.40525	12.6974
2017	3	0	0	2.07944	1	0	3.55535	11.9952	10.2449	12.1554	6.47543	22	208	7.57302	11.9831
2023	5	0	1	3.63759	1	0	4.07754	12.1252	11.4475	12.5358	7.54221	22	10	9.15123	12.0727
2022	4	0	0	2.63906	2	0	3.68888	12.4069	10.8285	12.5945	6.25767	22	195	7.64252	12.3984
2017	3	0	0	1.60944	2	0	3.3673	10.8422	10.2206	11.2721	5.54908	22	453	6.64509	10.8271
2018	3	0	0	2.19722	1	0	3.61092	12.0728	10.2934	12.2287	6.9613	22	209	8.05928	12.0546
2019	3	0	0	1.60944	1	0	3.46574	11.6032	10.2652	11.8362	6.42487	22	302	6.69084	11.5958
2017	4	0	0	2.94444	2	0	3.80666	11.7124	10.716	12.0266	3.8712	22	98	5.24175	11.7108
2018	4	0	0	3.2581	1	0	3.91202	12.2716	10.8326	12.4844	8.31287	22	54	9.69898	12.1922
2020	3	0	1	1.60944	2	0	3.55535	11.9285	10.3416	12.1146	2.48491	22	324	3.52636	11.9283
2023	3	0	1	2.30259	2	0	3.61092	11.7516	10.5437	12.0131	6.08678	22	282	7.18387	11.7412
2020	3	0	1	1.94591	2	0	3.49651	11.5903	10.3859	11.8526	7.12287	22	286	8.22067	11.5553
2019	3	0	1	1.79176	2	0	3.46574	11.862	10.3634	12.0637	8.14671	22	286	8.695	11.819
2018	3	0	0	1.60944	2	0	3.43399	12.0739	10.1976	12.2164	5.69036	22	275	6.78672	12.0688
2018	5	0	1	3.13549	2	0	3.85015	12.5119	10.7846	12.6755	8.39886	22	75	10.0081	12.4266
2021	5	0	1	3.63759	1	0	4.06044	12.4663	11.414	12.7657	7.98922	22	4	9.59839	12.4078
2020	3	0	0	1.09861	3	0	3.46574	11.2587	10.3859	11.6078	7.46508	22	368	8.56331	11.1888
2018	3	0	1	1.60944	2	0	3.46574	12.1538	10.2203	12.2889	6.62672	22	282	7.72445	12.1418
2017	4	0	1	2.3979	3	0	3.68888	11.9823	10.6013	12.2065	8.30375	22	152	9.68986	11.8758
2023	3	0	0	2.19722	2	0	3.55535	12.1824	10.5205	12.3562	6.44413	22	301	7.54168	12.1727
2017	4	0	1	3.3673	1	0	3.93183	12.5739	11.2034	12.8002	7.9363	22	28	9.32233	12.5344
2018	4	0	0	3.04452	3	0	3.80666	12.8926	10.8844	13.0186	8.11671	22	131	9.72592	12.8496
2019	3	0	0	1.94591	2	0	3.43399	11.803	10.3859	12.0201	5.43372	22	453	6.52942	11.7979
2021	5	0	0	3.55535	1	0	4.04305	12.2711	11.2989	12.5919	7.0859	22	14	8.69417	12.2427
2018	4	0	0	1.38629	2	0	3.43399	12.2326	10.1727	12.3526	7.52294	22	300	8.90883	12.196
2019	4	0	0	1.60944	2	0	3.46574	12.0961	10.3416	12.2557	7.82044	22	300	8.50492	12.0681
2020	3	0	1	1.38629	2	0	3.4012	11.4076	10.3079	11.695	5.36129	22	348	6.30445	11.4015
2020	4	1	0	2.3979	3	0	3.61092	12.0616	10.6909	12.2879	6.41017	22	210	7.79523	12.0475
2022	4	0	0	2.07944	2	0	3.55535	12.0082	10.4827	12.205	7.86595	22	300	8.96431	11.9594
2017	3	0	1	1.38629	2	0	3.43399	11.8807	10.1967	12.051	6.57088	22	282	7.66856	11.8658
2019	5	0	0	3.09104	3	0	3.78419	12.2403	11.0726	12.5111	7.31788	22	92	8.54306	12.2152
2022	5	0	0	3.43399	1	0	3.98898	12.2002	11.3012	12.5417	6.30445	22	41	7.91242	12.1864
2021	4	0	0	2.48491	1	0	3.66356	12.6112	10.6654	12.7447	7.63868	22	208	9.02461	12.5831
2021	3	0	0	1.38629	2	0	3.4012	11.9336	10.2961	12.1113	6.77879	22	382	7.86825	11.9163
2017	4	0	1	1.79176	2	0	3.43399	11.5029	10.2443	11.7529	5.80513	22	248	7.18917	11.4894
2023	4	0	0	2.77259	2	0	3.85015	12.0784	10.8822	12.3425	8.06621	22	165	9.45227	12.0032
2019	2	0	0	0.693147	2	0	3.3673	11.8011	10.2005	11.9848	5.17048	22	389	5.86079	11.7984
2022	3	0	1	2.19722	2	0	3.58352	11.8305	10.5052	12.0662	6.31897	22	282	7.41638	11.8184
2017	4	0	0	2.99573	3	0	3.78419	12.6332	10.8658	12.7908	8.05102	22	131	9.65797	12.5808
2020	4	0	1	3.17805	3	0	3.85015	11.1798	11.002	11.788	7.22475	22	78	8.6105	11.1001
2019	5	0	0	3.09104	3	1	3.82864	12.7661	11.0556	12.9323	8.18813	22	131	9.55471	12.7249
2023	4	0	0	3.43399	1	0	4.00733	12.0431	11.1387	12.383	8.27919	22	54	9.66536	11.9458
2018	2	0	0	0.693147	2	0	3.49651	11.7164	10.1012	11.8978	5.25227	22	350	5.9428	11.7133
2023	3	0	1	1.94591	2	0	3.52636	12.0541	10.4759	12.2417	7.17778	22	349	8.27589	12.031
2020	2	0	0	1.09861	2	0	3.43399	11.3544	10.2273	11.635	4.86754	22	381	5.55683	11.3514
2018	2	0	1	0.693147	2	0	3.33221	11.9564	10.0992	12.1015	5.78074	22	348	6.47235	11.9523
2023	3	0	0	1.94591	2	0	3.61092	11.8224	10.4759	12.0536	7.56372	22	347	8.66199	11.7791
2022	3	0	0	1.79176	2	0	3.58352	11.8706	10.4386	12.0848	6.61338	22	347	7.7111	11.8549
2020	2	0	0	1.38629	2	0	3.52636	11.434	10.3079	11.7149	5.98645	22	347	7.04054	11.4216
2017	4	0	0	1.60944	2	0	3.46574	11.8207	10.2184	12.0042	6.67203	22	258	8.05738	11.7972
2023	4	0	0	2.77259	2	0	3.82864	12.5235	10.8822	12.7006	7.80954	22	167	9.19553	12.487
2022	3	0	1	1.79176	2	0	3.49651	12.0448	10.4386	12.2277	4.59512	22	349	5.68698	12.0431
2022	3	0	0	2.30259	2	0	3.52636	12.1349	10.7754	12.3635	6.42	22	453	7.79811	12.1218
2021	3	0	0	2.07944	2	0	3.52636	12.1278	10.403	12.2918	4.02535	22	275	5.11199	12.1269
2023	4	0	0	2.3979	2	0	3.55535	11.9465	10.7847	12.2188	6.50728	22	453	7.89245	11.929
2018	2	0	0	0	2	0	3.3673	10.8019	10.0788	11.1975	1.79176	22	381	2.3979	10.8017
2023	5	0	1	3.55535	1	2	4.04305	12.9394	11.4742	13.1529	7.68937	22	28	9.29844	12.9128
2018	2	0	0	2.19722	3	0	3.55535	12.6228	10.3199	12.7181	6.86797	22	210	7.5606	12.6165
2022	4	0	0	3.04452	2	0	3.82864	12.7284	10.8285	12.8678	7.65917	22	193	9.04511	12.7029
2017	3	0	0	1.79176	3	0	3.52636	11.8797	10.3621	12.0779	6.1717	22	257	7.27101	11.8697
2018	3	0	1	0	3	0	3.2581	11.4245	10.1637	11.674	2.77259	22	374	3.82864	11.424
2021	3	0	0	1.79176	2	0	3.68888	12.3981	10.3577	12.5203	2.3979	22	327	3.43399	12.398
2019	2	0	1	1.09861	2	0	3.4012	11.8125	10.2208	11.9978	5.45959	22	349	5.69373	11.8103
2020	4	0	0	3.09104	2	0	3.8712	11.493	10.881	11.9262	5.22575	22	98	6.608	11.4854
2023	4	0	0	2.48491	2	0	3.63759	12.0907	10.806	12.335	7.94626	22	241	9.33229	12.0252
2019	3	0	0	1.60944	2	0	3.43399	12.5836	10.3293	12.6834	6.87316	22	301	7.48324	12.5775
2023	3	0	0	2.07944	2	0	3.73767	12.5477	10.5343	12.673	5.12396	22	327	6.2186	12.5459
2021	3	0	0	1.38629	3	0	3.49651	11.8887	10.403	12.0927	7.99867	22	368	9.09706	11.8254
2017	4	0	0	3.43399	1	0	3.97029	12.1555	11.1032	12.4549	7.15149	22	14	8.53719	12.1283
2019	4	0	0	3.46574	1	1	4.02535	12.1457	11.2675	12.4932	7.06647	22	16	8.38617	12.1222
2017	2	0	1	0.693147	2	0	3.3673	11.0617	10.1007	11.3856	0	22	323	0	11.0617
2017	4	0	0	1.09861	2	0	3.4012	11.3864	10.1238	11.6355	6.51915	22	300	7.90433	11.3552
2023	3	0	1	1.79176	3	0	3.43399	11.9525	10.5205	12.1667	5.76832	22	374	6.86485	11.9463
2017	4	0	0	3.46574	1	0	4.00733	12.7678	11.2204	12.9607	7.29573	22	9	8.68152	12.7508
2020	2	0	0	1.09861	2	0	3.3673	11.2674	10.2208	11.5684	6.48311	22	382	7.17549	11.2506
2021	4	0	0	2.30259	3	0	3.63759	12.0573	10.7262	12.2918	6.38012	22	257	7.76515	12.0436
2018	3	0	0	1.79176	2	0	3.46574	11.9078	10.2445	12.0813	6.08222	22	454	7.17931	11.8989
2018	3	0	1	1.60944	2	0	3.43399	11.9242	10.1974	12.0879	6.70073	22	286	7.79852	11.9079
2023	4	0	0	2.63906	1	0	3.71357	12.5955	10.806	12.75	7.74327	22	208	9.12924	12.5638
2022	4	1	0	2.56495	3	0	3.66356	12.6922	10.8088	12.8337	4.31749	22	210	5.69373	12.6913
2020	3	0	1	1.94591	2	0	3.52636	11.328	10.3859	11.6572	6.43455	22	282	7.53209	11.3053
2022	4	0	0	2.56495	1	0	3.68888	12.661	10.7712	12.8018	7.74544	22	208	9.13119	12.6313
2017	2	0	0	0	2	0	3.2581	10.3213	10.0795	10.9009	0	22	357	0	10.3213
2021	5	0	0	3.17805	3	0	3.82864	12.6756	11.2032	12.8821	7.50934	22	92	9.11834	12.6467
2017	2	0	1	0.693147	2	0	3.46574	11.8018	10.0997	11.9693	5.95584	22	324	6.64769	11.796
2023	5	0	0	3.21888	3	0	3.82864	13.1055	11.2387	13.2493	7.85903	22	137	9.46816	13.0788
2017	2	0	0	0	2	0	3.2581	10.415	10.0808	10.955	0	22	356	0	10.4151
2021	5	0	0	3.09104	3	0	3.8712	11.9193	11.1213	12.291	6.05209	22	104	7.65964	11.9051
2018	3	0	0	2.19722	1	0	3.58352	12.4603	10.2694	12.5663	6.93537	22	208	8.03333	12.4482
2018	2	0	1	0	3	0	3.3673	11.6414	10.1632	11.8468	0	22	399	0	11.6414
2019	4	0	0	3.04452	2	0	3.85015	11.8474	10.8594	12.1639	5.40717	22	98	6.31536	11.8435
2017	4	0	0	3.21888	1	0	3.89182	11.8839	10.8096	12.1777	8.31434	22	54	9.70045	11.7644
2019	4	0	0	3.49651	1	0	3.98898	12.5666	11.133	12.7805	8.33375	22	11	9.30865	12.5274
2019	3	0	1	0.693147	3	0	3.29584	11.6792	10.2652	11.8969	6.57925	22	374	7.03615	11.6695
2023	5	0	1	3.63759	1	0	4.07754	12.4645	11.4742	12.7971	7.84542	22	4	9.45454	12.414
2019	3	0	1	1.79176	2	0	3.49651	11.8218	10.3634	12.031	6.17794	22	282	6.83948	11.815
2023	3	0	0	1.79176	2	0	3.49651	11.8058	10.4287	12.0308	5.21494	22	389	6.2804	11.8018
2021	2	0	0	0.693147	2	0	3.33221	11.8331	10.1953	12.0107	4.51086	22	420	5.1985	11.8318
2021	3	0	0	1.38629	2	0	3.46574	11.7593	10.2981	11.9679	5.64191	22	381	6.73459	11.7527
2020	3	0	0	2.19722	3	0	3.61092	11.6893	10.711	12.0084	6.41346	22	257	7.79852	11.6687
2022	4	0	0	3.58352	1	0	4.04305	12.777	11.311	12.9847	8.22363	22	11	9.60972	12.7339
2018	2	0	0	0.693147	2	0	3.46574	12.016	10.1012	12.1534	6.64769	22	347	7.34019	12.0066
2019	5	0	1	3.17805	2	0	3.8712	12.2464	10.9031	12.4783	8.45532	22	75	9.4017	12.1865
2022	4	0	0	2.77259	1	0	3.7612	12.5903	10.867	12.7545	7.7878	22	160	9.17378	12.5569
2019	2	0	0	1.38629	2	0	3.63759	12.3777	10.3205	12.498	6.632	22	327	7.61678	12.3691
2023	3	0	0	1.94591	2	0	3.46574	12.2764	10.4759	12.4293	6.38519	22	357	7.48268	12.2681
2022	4	0	1	2.70805	2	0	3.71357	12.5373	10.8478	12.7067	6.94022	22	166	8.32579	12.5224
2023	3	0	0	1.38629	2	0	3.4012	11.9365	10.3852	12.1288	6.48768	22	420	7.54486	11.924
2018	3	0	0	0	3	0	3.4012	11.8389	10.1722	12.0119	5.42935	22	368	6.52503	11.834
2018	3	0	0	1.38629	2	0	3.4012	12.3166	10.1469	12.4248	4.65396	22	301	5.34233	12.3157
2021	5	0	1	3.63759	3	0	4.07754	12.8781	11.4742	13.1193	7.82963	22	31	9.43875	12.8455
2021	3	0	0	1.60944	2	0	3.4012	12.2079	10.3177	12.3485	4.96981	22	357	6.05912	12.2057
2020	3	0	1	1.38629	2	0	3.43399	11.3183	10.2488	11.6133	5.75574	22	349	6.44731	11.3106
2019	5	0	1	3.52636	1	0	4.00733	12.0556	11.2856	12.4361	7.98616	22	10	9.18204	11.9975
2022	5	0	1	2.77259	3	0	3.80666	11.8088	11.1003	12.2092	5.66988	22	152	7.27656	11.798
2023	4	0	1	2.30259	2	0	3.58352	11.8792	10.6996	12.1472	6.20456	22	286	7.58274	11.8655
2017	4	0	1	3.04452	3	0	3.78419	11.9113	10.8324	12.204	7.84502	22	78	9.23103	11.8403
2018	4	0	0	2.99573	3	0	3.71357	12.6388	10.7167	12.7753	8.19312	22	137	9.57921	12.5907
2023	4	0	0	3.29584	2	0	3.89182	12.3439	11.1114	12.5998	8.26153	22	84	9.64763	12.2741
2020	3	0	0	2.63906	1	0	3.71357	12.2329	10.7529	12.438	7.70751	22	160	9.09347	12.1887
2022	4	0	1	3.2581	3	0	3.89182	12.004	11.1136	12.3479	7.25912	22	78	8.64488	11.9686
2021	3	0	0	1.94591	1	0	3.52636	11.6739	10.3803	11.9163	4.40672	22	302	5.49717	11.6718
2020	2	0	0	0.693147	3	0	3.63759	11.7031	10.457	11.9559	6.8222	22	403	7.92008	11.6801
2017	3	0	0	1.60944	2	0	3.43399	11.0517	10.2212	11.4135	4.81218	22	454	5.90536	11.0459
2020	4	0	1	2.19722	2	0	3.52636	11.4635	10.4326	11.7686	6.71659	22	248	7.8144	11.4372
2023	4	0	0	0.693147	3	0	3.93183	12.4216	11.2	12.68	7.5979	22	444	8.98382	12.389
2023	4	0	1	2.77259	2	0	3.73767	12.5042	10.9094	12.689	7.17396	22	166	8.55968	12.4847
2017	4	0	1	3.46574	1	0	3.97029	12.0198	11.1226	12.3618	8.03398	22	10	9.42003	11.9427
2023	4	0	1	2.48491	2	0	3.61092	12.1567	10.806	12.387	8.0507	22	248	9.43676	12.0885
2021	3	0	0	1.94591	2	0	3.49651	12.4352	10.3803	12.5557	7.77863	22	301	8.87696	12.4063
2023	3	0	1	2.07944	2	0	3.63759	12.4945	10.5343	12.6263	5.60212	22	324	6.69827	12.4915
2022	5	0	0	3.63759	2	3	4.07754	13.1238	11.4742	13.2775	6.41017	22	17	8.0183	13.1494
2020	4	0	0	2.48491	2	0	3.63759	11.9619	10.711	12.2137	5.22575	22	195	6.60665	11.9572
2023	4	0	0	3.61092	1	0	4.06044	12.6403	11.3409	12.8814	8.27257	22	11	9.65867	12.5883
2017	2	0	0	1.79176	2	0	3.46574	11.9541	10.2441	12.1204	7.53048	22	241	8.22336	11.9299
2023	2	0	0	0.693147	2	0	3.3673	11.9397	10.2853	12.1146	5.57215	22	440	6.2634	11.9362
2019	4	0	1	2.07944	2	0	3.49651	11.8309	10.409	12.047	7.07072	22	248	7.99968	11.809
2022	2	0	1	0.693147	3	0	3.4012	11.8339	10.3368	12.0358	4.00733	22	429	4.69135	11.8331
2021	3	0	0	1.60944	2	0	3.58352	12.2141	10.3177	12.354	6.45834	22	350	7.55381	12.2046
2022	3	0	0	2.3979	2	0	3.61092	12.0193	10.7244	12.2614	7.9645	22	241	9.33636	11.9485
2019	2	0	0	0	3	0	3.61092	11.862	10.3725	12.0653	7.55538	22	403	8.34783	11.8318
2019	2	0	1	1.09861	2	0	3.3673	11.9269	10.2208	12.0937	6.01859	22	348	6.32972	11.9232
2020	4	0	1	2.56495	2	0	3.66356	12.2101	10.7316	12.4154	7.08841	22	166	8.47408	12.1859
2021	5	0	1	3.2581	2	0	3.91202	12.3117	11.1387	12.5813	8.30869	22	75	9.91793	12.216
2020	3	0	0	1.38629	2	0	3.55535	11.2422	10.2424	11.5555	5.69709	22	350	6.38856	11.2344
2021	4	0	1	2.30259	2	0	3.55535	12.0617	10.4506	12.2437	7.29912	22	248	8.39728	12.0358
2021	5	0	0	3.52636	1	1	4.02535	12.6806	11.2629	12.8976	6.78219	22	18	8.39072	12.6669
2022	4	0	0	2.30259	2	0	3.58352	11.6077	10.7754	11.9689	6.10256	22	454	7.48717	11.5914
2021	4	0	0	2.48491	1	0	3.68888	11.6459	10.6859	11.9701	6.95082	22	209	8.33639	11.6088
2018	4	0	0	2.3979	2	0	3.71357	12.578	10.5797	12.7052	7.6039	22	167	8.98982	12.55
2017	3	0	0	2.3979	1	0	3.63759	12.3699	10.5799	12.5243	7.42297	22	160	8.52118	12.3483
2021	5	0	0	3.3673	2	2	3.93183	12.9868	11.2108	13.1432	8.26924	22	50	9.87848	12.9411
2019	3	0	0	2.30259	1	0	3.63759	11.8395	10.4326	12.0586	7.21744	22	209	8.23058	11.8121
2019	2	0	0	1.09861	2	0	3.49651	11.5725	10.2208	11.8027	6.54678	22	347	6.20051	11.5679
2020	5	0	1	3.61092	1	0	4.04305	12.1063	11.3821	12.5015	7.90212	22	4	9.51126	12.0287
2019	4	0	0	2.48491	3	0	3.68888	12.4406	10.711	12.6039	8.34189	22	168	9.2751	12.3975
2017	2	0	0	2.19722	2	0	3.55535	12.5231	10.3213	12.628	5.63121	22	195	6.32256	12.5211
2020	3	0	1	1.09861	3	0	3.33221	11.443	10.2949	11.7185	5.62402	22	374	6.31536	11.437
2018	4	0	0	2.07944	2	0	3.55535	12.0289	10.2922	12.1911	3.78419	22	222	4.86754	12.0282
2020	4	0	0	1.79176	2	0	3.49651	11.6356	10.3634	11.8826	7.88833	22	300	8.9867	11.5623
2022	4	0	0	2.30259	2	0	3.61092	11.3419	10.5284	11.7089	3.78419	22	258	4.86754	11.3404
2022	4	0	0	3.17805	2	0	3.91202	11.9344	10.9876	12.2622	5.00395	22	98	6.38519	11.9305
2023	5	0	0	3.63759	2	3	4.07754	12.9039	11.4742	13.1797	5.47646	22	30	7.0775	12.901
2019	5	0	1	3.43399	1	1	3.97029	12.5743	11.3527	12.8326	7.53796	22	28	8.74767	12.5523
2018	2	0	0	0	2	0	3.29584	10.9716	10.0773	11.3144	0	22	382	0	10.9716
2019	3	0	0	2.07944	3	0	3.58352	12.018	10.6909	12.2533	7.09838	22	257	7.96867	12.0004
2020	5	0	0	3.55535	1	2	4.06044	12.6158	11.3857	12.8722	7.31588	22	9	8.92479	12.5905
2023	3	0	1	1.79176	3	0	3.52636	12.2111	10.5986	12.3929	7.09257	22	399	8.19063	12.193
2021	4	0	0	2.63906	3	0	3.73767	12.4802	10.9621	12.6783	7.62608	22	168	9.23073	12.4406
2019	3	0	0	1.94591	2	0	3.49651	11.649	10.3859	11.898	5.96615	22	454	7.06305	11.6387
2020	2	0	0	0	2	0	3.29584	11.3405	10.1788	11.6128	2.56495	22	420	3.21888	11.3402
2017	3	0	0	3.4012	1	0	3.98898	12.1001	11.0122	12.3905	6.61874	22	16	7.71646	12.0876
2018	4	0	0	2.99573	2	0	3.82864	12.0922	10.7401	12.3223	5.52146	22	98	6.90475	12.0866
2022	3	0	1	1.60944	3	0	3.4012	11.6298	10.4827	11.9056	6.10925	22	374	7.20638	11.6178
2023	4	0	0	2.30259	3	0	3.61092	12.5119	10.759	12.6717	6.13773	22	281	7.51643	12.5052
2021	4	0	0	2.56495	2	0	3.66356	12.3461	10.7262	12.5267	6.02102	22	195	7.4055	12.3389
2018	4	0	0	3.29584	1	0	3.91202	12.4371	10.98	12.6464	6.79794	22	41	8.1834	12.4228
2018	2	0	1	0.693147	2	0	3.3673	11.7174	10.1017	11.8987	4.51086	22	349	5.1985	11.7159
2019	4	0	0	1.94591	2	0	3.52636	11.8268	10.3859	12.0393	6.19236	22	258	7.0076	11.8187
2018	2	0	0	1.09861	2	0	3.61092	12.4423	10.1502	12.5385	5.69036	22	327	6.38182	12.4399
2022	3	0	1	1.94591	2	0	3.52636	11.9863	10.4604	12.183	5.87212	22	323	6.96885	11.9796
2020	5	0	0	3.3673	1	0	3.95124	11.8619	11.1793	12.2709	6.38519	22	41	7.99328	11.8408
2018	2	0	0	0	2	0	3.33221	11.0533	10.0783	11.3733	0	22	389	0	11.0533
2021	3	0	0	2.07944	3	0	3.55535	12.4403	10.476	12.5715	4.43082	22	281	5.52146	12.4393
2023	4	0	0	3.09104	2	0	3.85015	12.6018	10.891	12.7679	7.8648	22	193	9.25081	12.5661
2023	4	0	1	3.29584	3	0	3.91202	12.0306	11.1459	12.3762	7.6353	22	78	9.02124	11.98
2020	5	0	0	3.52636	1	0	4.02535	11.7625	11.2856	12.2454	7.07581	22	14	8.68101	11.7156
2019	4	0	0	2.89037	2	0	3.7612	12.2041	10.7737	12.4186	7.58528	23	117	8.8124	12.1699
2017	2	0	1	1.09861	1	0	3.29584	9.54187	10.0426	10.5164	3.33221	23	518	4.00733	9.53806
2017	2	0	1	0.693147	2	0	3.4012	11.7562	10.099	11.9307	7.51969	23	335	8.21257	11.7269
2022	4	0	0	1.94591	1	0	3.55535	12.1382	10.3982	12.2999	9.09515	23	523	10.1936	11.9839
2019	5	0	0	3.46574	1	0	4.00733	12.0322	11.2498	12.4088	6.85541	23	20	8.00837	12.0142
2018	3	0	0	1.09861	1	0	3.43399	11.935	10.0416	12.0752	8.6651	23	523	9.35816	11.8559
2022	4	0	0	2.56495	3	0	3.98898	12.1495	10.867	12.3943	4.21951	23	204	5.59471	12.148
2023	3	0	0	2.30259	1	0	3.49651	12.2107	10.4119	12.3638	9.38454	23	487	10.6745	11.9683
2019	2	0	0	1.09861	2	0	3.43399	11.9036	10.2208	12.0741	8.71915	23	359	9.09437	11.8415
2019	2	0	0	0.693147	1	0	3.29584	11.0856	10.0559	11.391	0	23	396	0	11.0856
2017	2	0	0	1.60944	1	0	3.3673	9.74958	10.08	10.6215	9.17502	23	460	9.86812	9.42149
2020	2	0	0	0	2	0	3.33221	11.315	10.1788	11.5934	5.71043	23	428	6.40192	11.3076
2020	4	0	0	3.09104	3	1	3.82864	12.3728	11.0556	12.6102	7.16627	23	135	8.77509	12.3451
2018	2	0	0	1.09861	2	0	3.33221	12.0611	10.1241	12.1958	6.89771	23	328	7.59035	12.0496
2020	3	0	0	1.60944	1	0	3.49651	11.6217	10.1875	11.8354	8.96738	23	523	9.66046	11.4701
2019	2	0	1	0.693147	3	0	3.33221	10.9985	10.2005	11.3702	4.14314	23	394	4.82831	10.9964
2018	2	0	1	1.60944	1	0	3.3673	12.0993	10.0785	12.2238	9.1474	23	486	9.84049	11.989
2021	3	0	1	2.07944	1	0	3.46574	12.0606	10.2997	12.2192	8.37494	23	486	9.42972	11.9859
2023	2	0	1	2.19722	1	0	3.55535	11.9389	10.3554	12.1256	6.52503	23	516	7.21744	11.93
2018	3	0	0	2.19722	3	0	3.91202	12.3793	10.6009	12.5354	7.94165	23	204	9.04003	12.3432
2022	3	0	0	2.19722	1	0	3.46574	12.1606	10.3597	12.3134	9.16493	23	487	9.85807	12.0552
2020	4	0	0	3.4012	3	0	3.97029	11.2944	11.0425	11.8695	6.24998	23	1	7.63482	11.2684
2017	4	0	0	3.29584	3	0	3.91202	12.3008	10.8551	12.5124	9.38454	23	1	10.9191	11.998
2022	3	0	1	1.94591	2	0	3.55535	12.513	10.4604	12.6338	7.32449	23	335	8.42266	12.4962
2017	2	0	0	1.38629	1	0	3.29584	9.77081	10.062	10.6201	9.31704	23	487	10.0101	9.42149
2019	2	0	0	1.38629	2	0	3.4012	11.9968	10.2424	12.1564	6.87005	23	340	6.98008	11.9902
2022	4	0	0	2.48491	2	0	3.58352	12.1727	10.7898	12.3965	8.77709	23	224	10.1633	12.0288
2021	5	0	0	2.70805	3	0	3.89182	12.2211	11.0684	12.4955	4.3438	23	149	5.9428	12.2193
2017	3	0	0	1.94591	1	0	3.46574	11.7291	10.1229	11.912	7.65964	23	229	8.75794	11.6765
2023	3	0	0	2.56495	1	0	3.63759	12.2654	10.5205	12.4264	7.46394	23	229	8.56217	12.2405
2017	3	0	0	2.30259	1	0	3.49651	11.6938	10.2058	11.8974	4.36945	23	183	5.45959	11.6919
2019	5	0	0	2.56495	3	0	3.85015	12.1534	10.817	12.3868	8.05738	23	149	8.70234	12.1212
2022	4	0	1	3.2581	1	1	3.91202	12.7652	10.9876	12.9214	5.77455	23	82	7.15851	12.7615
2023	3	0	0	2.19722	2	0	3.63759	12.0772	10.5205	12.2685	7.43426	23	304	8.53247	12.048
2019	4	0	0	3.3673	3	0	3.95124	11.987	10.9899	12.301	8.04173	23	1	9.37696	11.9106
2020	2	0	0	1.38629	2	0	3.46574	11.5647	10.2488	11.8023	6.65801	23	359	7.35052	11.5498
2020	3	1	0	1.79176	2	0	3.49651	11.815	10.3533	12.0235	6.40357	23	502	7.45934	11.8021
2023	3	0	0	2.30259	1	0	3.55535	12.2089	10.4508	12.3679	8.97424	23	484	10.0728	12.0832
2023	3	0	0	1.79176	2	0	3.46574	11.9473	10.3827	12.1372	8.80147	23	391	9.49454	11.8573
2017	2	0	0	0.693147	2	0	3.29584	11.7808	10.0995	11.9515	8.60098	23	328	9.29404	11.6939
2023	4	0	0	2.70805	2	0	3.73767	11.7189	10.8248	12.0618	6.23832	23	189	7.62315	11.7021
2021	5	0	0	3.52636	1	0	4.04305	11.8604	11.2811	12.3053	7.37651	23	20	8.98545	11.8024
2022	2	0	0	2.19722	1	0	3.52636	12.2445	10.44	12.3969	8.27155	23	484	9.36555	12.1867
2021	4	0	0	2.56495	2	0	3.68888	12.1198	10.6859	12.3336	8.28299	23	189	9.66909	12.0297
2022	2	0	0	0	1	0	3.3673	11.2375	10.2508	11.5544	5.69036	23	442	6.38182	11.2297
2019	3	0	0	2.19722	1	0	3.52636	12.0421	10.3416	12.2098	7.02108	23	229	7.9036	12.026
2023	3	0	0	2.07944	2	0	3.49651	12.109	10.5343	12.2972	9.38454	23	328	10.7121	11.8248
2017	2	0	0	1.38629	1	0	3.3673	9.74056	10.0589	10.6055	7.22037	23	484	7.91315	9.56535
2023	2	0	0	1.38629	2	0	3.43399	12.039	10.3293	12.2053	5.8693	23	428	6.56103	12.0348
2021	3	0	0	1.94591	2	0	3.58352	12.0602	10.3803	12.2311	8.50835	23	304	9.60683	11.9703
2018	2	0	0	1.38629	2	0	3.4012	12.1554	10.146	12.2812	7.3815	23	504	8.07434	12.1384
2017	4	0	0	2.3979	1	0	3.61092	12.3017	10.4956	12.4538	9.14495	23	156	10.5312	12.1151
2021	4	0	0	1.94591	1	0	4.04305	12.1971	11.3018	12.5396	7.45414	23	493	9.06312	12.1526
2022	2	0	0	1.94591	1	0	3.43399	12.2264	10.279	12.3597	7.32712	23	341	8.01994	12.2113
2022	5	0	1	3.33221	1	2	3.93183	12.666	11.2514	12.8836	7.57917	23	63	9.1882	12.6347
2023	5	0	0	3.21888	3	2	3.89182	12.4979	11.2758	12.7561	7.11883	23	135	8.72762	12.4746
2018	4	0	0	3.43399	1	0	3.98898	12.4084	11.1031	12.6483	5.45532	23	20	6.8384	12.4046
2017	3	0	0	1.38629	1	0	3.33221	11.4958	10.0597	11.7091	8.80192	23	466	9.90043	11.2691
2019	4	0	1	3.13549	1	1	3.85015	12.5287	10.8594	12.7013	6.94119	23	82	7.95753	12.5183
2020	2	0	0	1.94591	1	0	3.46574	11.6199	10.2225	11.8408	9.03301	23	484	9.72609	11.4569
2020	4	0	1	3.17805	1	1	3.8712	12.2067	10.881	12.4423	6.04026	23	82	7.42476	12.1983
2022	3	0	0	1.79176	2	0	3.49651	11.9705	10.4386	12.1662	7.79811	23	360	8.89645	11.9232
2021	2	0	1	1.94591	1	0	3.49651	12.0689	10.2278	12.2162	6.73697	23	516	7.42952	12.0592
2018	5	0	0	2.48491	3	0	3.82864	12.298	10.692	12.4809	7.95402	23	149	9.56318	12.2309
2022	4	0	0	2.99573	1	0	3.7612	12.2608	11.1255	12.5395	6.35957	23	122	7.96763	12.2471
2021	3	0	1	1.79176	2	0	3.52636	12.1074	10.3577	12.2677	8.23111	23	335	9.32954	12.0433
2022	4	0	0	2.19722	1	0	3.49651	12.0257	10.44	12.212	9.33697	23	466	10.4355	11.7977
2017	2	0	0	0.693147	1	0	3.2581	10.8551	9.94798	11.1942	0	23	341	0	10.8551
2022	5	0	0	3.04452	2	0	3.82864	12.2409	11.1568	12.5323	4.99043	23	117	6.59441	12.2374
2020	2	0	0	1.09861	2	0	3.73767	11.4458	10.2273	11.7048	8.53856	23	397	9.23161	11.3301
2018	4	0	0	2.83321	2	0	3.73767	12.4684	10.6467	12.6183	8.33399	23	117	9.72011	12.4022
2022	3	0	0	2.07944	2	0	3.61092	12.0981	10.4827	12.2795	8.11043	23	304	9.20874	12.0409
2017	2	0	0	1.09861	1	0	3.21888	9.54388	10.0419	10.5167	3.04452	23	517	3.71357	9.54108
2023	5	0	0	2.83321	1	0	3.7612	12.0282	11.0473	12.3467	5.92426	23	156	7.52833	12.0171
2019	2	0	0	1.09861	2	0	3.4012	11.8231	10.2208	12.0066	6.70073	23	358	6.52942	11.8181
2019	3	0	0	1.60944	2	0	3.52636	11.904	10.2652	12.0815	8.1568	23	304	8.31459	11.876
2019	2	0	0	1.79176	1	0	3.3673	11.9462	10.2005	12.107	9.26322	23	487	9.83623	11.817
2022	5	0	0	2.77259	3	0	3.91202	12.134	11.1874	12.4619	3.4012	23	149	4.98361	12.1332
2017	2	0	1	1.09861	1	0	3.33221	9.54209	10.0432	10.5168	0	23	515	0	9.54216
2017	3	0	0	1.94591	2	0	3.43399	11.6831	10.2677	11.9005	8.49903	23	223	9.81945	11.5146
2020	2	0	1	1.60944	2	0	3.49651	11.5455	10.3293	11.8051	6.44731	23	335	7.53796	11.5272
2022	3	1	0	2.07944	2	0	3.55535	12.2132	10.5057	12.3798	7.9036	23	502	9.00196	12.172
2020	3	0	0	2.30259	2	0	3.52636	11.6797	10.4951	11.9466	8.66025	23	223	9.75875	11.5213
2023	3	0	0	1.94591	2	0	3.55535	11.9945	10.4759	12.1926	9.23649	23	359	10.335	11.7835
2021	4	0	0	2.94444	1	0	3.73767	12.2639	10.9664	12.5054	6.42	23	122	8.02715	12.2493
2017	2	0	0	1.79176	1	0	3.4012	11.8193	10.1022	11.9844	7.81197	23	240	8.50492	11.7822
2018	3	0	0	0	2	0	3.3673	11.7683	10.0775	11.9376	0	23	369	0	11.7684
2022	2	0	0	0	2	0	3.4012	11.0211	10.2667	11.4066	3.80666	23	560	4.48864	11.0197
2020	2	0	1	1.79176	1	0	3.43399	11.5927	10.2022	11.815	7.94307	23	515	8.63604	11.5393
2017	2	0	0	1.09861	2	0	3.3673	9.95722	10.1238	10.7371	9.38454	23	504	10.0777	9.42149
2023	3	0	0	2.3979	1	0	3.55535	12.1467	10.4721	12.3185	8.34379	23	460	9.44224	12.0775
2023	3	0	1	2.07944	2	0	3.58352	12.126	10.4983	12.3053	6.608	23	335	7.70526	12.1139
2022	4	0	0	2.77259	1	0	3.73767	12.2545	10.7898	12.4625	5.88888	23	156	7.2717	12.2476
2022	3	0	1	1.60944	3	0	3.43399	11.3546	10.3368	11.6631	2.89037	23	394	3.55535	11.3542
2019	4	0	0	3.09104	2	0	3.82864	12.2363	11.0726	12.5081	6.32077	23	93	7.47364	12.2278
2019	3	0	0	2.3979	2	0	3.63759	11.9137	10.4326	12.1186	7.10414	23	189	8.15249	11.8902
2019	2	0	0	1.60944	1	0	3.29584	11.9558	10.1798	12.1122	7.57404	23	517	8.2255	11.9316
2017	3	0	0	1.09861	2	0	3.4012	9.75481	10.1229	10.6488	8.21419	23	503	8.90721	9.42149
2022	4	0	0	2.3979	2	0	3.68888	12.2782	10.4821	12.4317	7.6811	23	255	8.37402	12.2578
2018	2	0	1	1.09861	2	0	3.43399	12.1304	10.1241	12.2566	6.90073	23	335	7.59337	12.1197
2019	5	0	1	3.21888	1	1	3.8712	12.5586	11.108	12.7692	7.84385	23	63	9.36229	12.5168
2021	2	0	0	1.94591	1	0	3.61092	12.0087	10.2191	12.1631	8.72421	23	514	9.41736	11.9308
2023	3	1	0	2.19722	2	0	3.58352	12.496	10.5166	12.6255	8.51719	23	502	9.61567	12.4383
2018	2	0	0	0	2	0	3.29584	11.1114	10.0788	11.416	3.7612	23	391	4.44265	11.1101
2023	2	0	1	2.19722	1	0	3.52636	11.9657	10.3478	12.1466	7.55276	23	515	8.24565	11.9412
2018	4	0	1	3.09104	1	0	3.82864	12.6649	10.7402	12.8011	7.68937	23	82	9.07532	12.6369
2023	5	0	0	2.19722	1	0	4.07754	12.2242	11.4652	12.6082	7.70751	23	493	9.31659	12.1681
2019	3	0	0	1.79176	2	0	3.49651	11.734	10.3472	11.957	9.0623	23	491	9.22464	11.6491
2018	3	0	0	1.38629	2	0	3.49651	12.0858	10.1455	12.2201	8.32724	23	304	9.42569	12.0134
2018	2	0	0	0	2	0	3.3673	11.2628	10.0788	11.5298	5.09987	23	390	5.78996	11.2586
2022	3	0	0	2.3979	1	0	3.55535	12.2214	10.4604	12.38	6.97448	23	240	8.07122	12.2056
2020	5	0	0	3.13549	2	0	3.85015	11.8228	11.09	12.2152	6.12468	23	93	7.73237	11.8059
2022	3	0	1	2.19722	1	0	3.49651	12.1935	10.44	12.3532	8.28248	23	486	9.38093	12.1316
2019	2	0	0	0.693147	2	0	3.29584	11.4514	10.2005	11.7031	4.94876	23	398	5.63835	11.4484
2023	2	0	0	1.79176	1	0	3.43399	11.7104	10.2687	11.9227	8.37563	23	396	9.06866	11.6365
2017	3	0	0	1.09861	1	0	3.97029	9.96138	11.1029	11.38	8.72128	23	493	10.3306	9.42149
2020	5	0	1	3.2581	1	0	3.89182	12.3847	11.1256	12.6347	7.88721	23	63	9.49635	12.3275
2021	2	0	0	1.79176	1	0	3.4012	12.0196	10.1836	12.1676	7.23273	23	341	7.92552	12.0028
2017	4	0	1	3.13549	1	0	3.82864	11.7478	10.9239	12.1116	7.20712	23	63	8.81596	11.6931
2021	5	0	0	3.17805	1	0	3.89182	12.2057	11.1035	12.4925	5.1358	23	94	6.74052	12.2014
2020	2	0	1	0	2	0	3.33221	11.3291	10.1788	11.6041	5.96615	23	418	6.65801	11.3197
2017	2	0	1	1.38629	1	0	3.33221	8.98757	10.0613	10.3552	7.53636	23	486	8.22924	9.42149
2021	2	0	1	1.94591	1	0	3.46574	11.8507	10.2191	12.0294	7.01481	23	515	7.70751	11.8347
2018	3	0	0	3.04452	2	0	3.80666	12.4711	10.9045	12.6607	6.10702	23	93	7.20415	12.4659
2017	4	0	0	2.99573	1	0	3.80666	12.2026	10.7165	12.4066	8.27894	23	94	9.66504	12.1203
2023	4	0	0	2.07944	1	0	3.58352	11.756	10.4086	11.987	8.38252	23	523	9.48098	11.6475
2020	4	0	0	2.63906	1	0	3.68888	11.8118	10.6705	12.089	8.6498	23	156	10.036	11.6263
2023	4	0	0	2.56495	2	0	3.61092	11.9821	10.8248	12.2554	8.30795	23	224	9.69406	11.8751
2018	3	0	0	1.38629	2	0	3.43399	12.0972	10.1471	12.2302	8.42924	23	503	9.29349	12.0347
2017	3	0	0	0.693147	1	0	3.4012	10.1944	10.0218	10.805	3.7612	23	523	5.96358	10.1799
2018	2	0	0	1.60944	1	0	3.4012	12.1666	10.0803	12.2836	8.78951	23	484	9.48258	12.0959
2021	3	0	0	1.94591	1	0	3.43399	12.0225	10.2191	12.175	8.65015	23	521	9.34321	11.9515
2023	5	0	0	2.83321	3	0	3.93183	11.9922	11.2229	12.3729	3.21888	23	149	4.79579	11.9915
2020	2	0	1	1.79176	1	0	3.46574	11.7432	10.2081	11.9383	7.19519	23	516	7.88796	11.7218
2019	2	0	0	1.60944	1	0	3.55535	12.0078	10.1798	12.1568	8.91651	23	514	9.60965	11.9125
2022	4	0	0	2.63906	2	0	3.71357	11.9232	10.7898	12.2023	5.9428	23	189	7.32712	11.9131
2019	2	0	1	1.60944	1	0	3.3673	11.955	10.1798	12.1115	5.07517	23	518	5.68017	11.9531
2018	4	0	0	3.33221	3	0	3.93183	12.5325	10.878	12.7074	9.38454	23	1	10.8549	12.3256
2017	5	0	0	2.3979	3	0	3.80666	11.8588	10.6684	12.1243	0	23	149	0	11.8588
2018	3	0	0	2.3979	1	0	3.52636	12.0508	10.229	12.2007	5.05625	23	183	6.1506	12.0481
2023	3	0	0	2.07944	1	0	3.46574	12.2589	10.3664	12.3992	7.18159	23	341	8.22228	12.241
2018	4	0	0	2.48491	1	0	3.63759	12.4896	10.5156	12.6197	9.00258	23	156	10.3888	12.3591
2022	2	0	0	2.07944	1	0	3.4012	12.1497	10.3368	12.3009	8.39254	23	517	9.08557	12.1019
2023	4	0	1	2.3979	2	0	3.61092	12.0342	10.5668	12.2416	4.45435	23	261	5.54518	12.0327
2022	4	0	1	2.30259	2	0	3.58352	12.118	10.5284	12.3036	5.1985	23	261	6.28972	12.115
2019	2	0	0	1.60944	2	0	3.46574	11.9199	10.2652	12.0948	6.43615	23	502	7.07242	11.9121
2018	3	0	0	1.38629	1	0	3.98898	12.5227	11.123	12.7431	8.71719	23	493	10.3979	12.3954
2018	2	0	0	0.693147	2	0	3.4012	11.6683	10.1	11.8576	7.79893	23	359	8.49188	11.6257
2018	2	0	0	1.38629	1	0	3.2581	12.082	10.0595	12.2063	5.64545	23	517	6.46615	12.0784
2018	3	0	0	2.99573	3	0	3.78419	12.6606	10.7484	12.7984	7.47647	23	135	8.86234	12.6379
2018	2	0	1	1.09861	2	0	3.4012	12.1092	10.1238	12.2379	6.80904	23	333	7.50659	12.0992
2020	2	0	1	1.79176	2	0	3.49651	11.7241	10.3533	11.9503	8.4585	23	505	9.55194	11.6031
2019	4	0	0	1.60944	1	0	4.00733	12.2466	11.2675	12.5655	8.24355	23	493	9.75418	12.1603
2023	2	0	0	0.693147	2	0	3.4012	11.8385	10.2853	12.0304	7.38461	23	437	8.07745	11.815
2017	4	0	0	2.70805	1	0	3.63759	12.246	10.5793	12.419	8.03496	23	122	9.42101	12.1849
2022	2	0	0	0	2	0	3.3673	11.54	10.2508	11.7833	7.89878	23	437	8.59174	11.4862
2021	2	0	0	1.38629	2	0	3.4012	11.936	10.2452	12.1052	7.91242	23	391	8.60539	11.8996
2023	3	0	1	2.30259	1	0	3.52636	12.1731	10.4508	12.3375	8.75747	23	486	9.85598	12.0693
2021	3	0	0	1.79176	1	0	3.52636	11.907	10.2077	12.0749	8.33207	23	522	9.0251	11.8494
2019	3	0	0	2.48491	1	0	3.55535	11.8565	10.3455	12.0559	4.64439	23	183	4.57471	11.8558
2020	3	0	0	1.94591	2	0	3.52636	10.9895	10.3878	11.4264	0	23	491	0	10.9895
2020	3	0	0	1.09861	2	0	3.43399	11.6545	10.2273	11.8696	7.82564	23	369	8.51859	11.6101
2023	3	0	0	2.19722	2	0	3.55535	12.1816	10.5166	12.3549	8.11013	23	504	9.20834	12.1291
2022	2	0	1	2.07944	1	0	3.46574	12.1328	10.3368	12.2863	7.57712	23	518	8.27001	12.1116
2019	3	0	0	1.79176	1	0	3.4012	11.9851	10.2005	12.1403	8.35632	23	466	8.59174	11.951
2021	2	0	0	1.38629	2	0	3.3673	12.1094	10.2452	12.2535	6.82546	23	398	7.51806	12.0992
2022	3	0	0	1.60944	2	0	3.49651	12.1135	10.3445	12.271	8.94063	23	390	9.63371	12.0261
2018	2	0	1	1.38629	1	0	3.3673	11.9521	10.0602	12.0925	7.97143	23	515	8.66441	11.914
2017	2	0	1	0.693147	2	0	3.3673	11.7223	10.1012	11.9026	7.66482	23	333	8.35773	11.6871
2020	3	0	0	2.30259	1	0	3.55535	11.9834	10.3634	12.1639	8.28526	23	229	9.38354	11.9062
2022	4	0	0	2.70805	1	0	3.63759	11.5671	10.4888	11.8599	3.93183	23	183	4.61512	11.5661
2017	2	0	0	0.693147	2	0	3.33221	11.0744	10.1014	11.395	0	23	340	0	11.0744
2018	3	0	0	2.07944	2	0	3.46574	12.3247	10.2938	12.448	8.84058	23	223	9.9391	12.2281
2019	2	0	0	2.07944	1	0	3.46574	12.0743	10.2424	12.2228	7.1317	23	240	7.82524	12.06
2022	3	0	0	2.07944	2	0	3.55535	12.1809	10.5057	12.3526	6.92166	23	503	8.01961	12.1653
2022	3	0	0	1.79176	2	0	3.49651	11.9426	10.4386	12.1433	8.18396	23	358	9.28238	11.8702
2021	2	0	0	0.693147	2	0	3.3673	12.1225	10.1953	12.2584	6.848	23	428	7.54062	12.1122
2023	5	0	0	3.58352	1	0	4.07754	12.143	11.415	12.537	7.37086	23	20	8.97979	12.0998
2017	3	0	1	1.60944	2	0	3.43399	11.7118	10.1704	11.9057	6.55393	23	261	7.6516	11.6944
2023	5	0	0	3.2581	2	0	3.91202	12.1494	11.2542	12.492	7.08924	23	93	8.69801	12.1172
2018	4	0	1	3.17805	1	0	3.85015	12.7402	10.9441	12.8937	7.75662	23	63	9.45062	12.7022
2020	2	0	0	2.19722	1	0	3.49651	11.9175	10.3293	12.1034	7.13648	23	240	8.18368	11.8933
2019	2	0	1	1.79176	1	0	3.4012	11.8065	10.2005	11.9894	6.31173	23	486	6.59715	11.801
2023	3	0	1	1.38629	2	0	3.43399	12.2614	10.3852	12.4039	7.04229	23	418	8.07807	12.246
2022	3	0	0	2.07944	1	0	3.63759	12.137	10.3368	12.2899	8.99455	23	514	9.68763	12.0467
2023	2	0	0	1.79176	2	0	3.80666	12.1028	10.3827	12.2675	9.38454	23	397	10.1175	11.955
2021	3	0	0	2.3979	1	0	3.58352	11.9384	10.3803	12.1295	8.13915	23	229	9.23757	11.8689
2021	3	0	0	2.30259	1	0	3.52636	12.0846	10.3577	12.2483	6.89163	23	240	7.98616	12.0679
2018	3	0	1	1.79176	2	0	3.46574	12.2292	10.2206	12.3551	7.42417	23	261	8.52238	12.2043
2023	5	0	0	3.04452	1	0	3.78419	12.0434	11.1617	12.3899	6.59987	23	122	8.20822	12.0216
2018	4	0	0	2.77259	1	0	3.66356	12.4775	10.603	12.6202	8.30894	23	122	9.69505	12.4136
2020	3	0	0	2.3979	3	0	3.95124	11.6871	10.7529	12.0185	5.84933	23	204	7.23346	11.6754
2020	5	0	0	2.63906	3	0	3.8712	11.7371	11.0226	12.1355	4.52179	23	149	6.09582	11.7336
2020	3	0	1	2.07944	2	0	3.52636	11.9988	10.409	12.1845	6.2519	23	261	7.34923	11.9893
2022	3	0	0	2.48491	1	0	3.61092	12.2981	10.4827	12.449	8.5749	23	229	9.67338	12.2229
2023	3	0	0	2.48491	1	0	3.58352	12.1228	10.4983	12.3026	6.6733	23	240	7.77022	12.1098
2020	3	0	0	2.07944	1	0	3.46574	11.7677	10.2443	11.9649	7.2937	23	460	7.98651	11.7447
2018	4	0	0	3.04452	1	0	3.82864	12.2811	10.7397	12.4751	5.51745	23	94	6.90073	12.2765
2018	3	0	0	2.30259	2	0	3.61092	12.3454	10.2936	12.4663	8.63373	23	189	9.73222	12.2693
2019	2	0	0	1.60944	1	0	3.33221	11.9939	10.1798	12.1449	8.99281	23	513	9.20924	11.9302
2020	4	0	0	2.19722	2	0	3.63759	11.8534	10.3631	12.0566	6.96508	23	255	7.65775	11.8382
2019	3	0	0	2.30259	3	0	3.93183	11.9613	10.7316	12.2178	5.4161	23	204	6.32256	11.9577
2017	3	0	0	2.94444	3	0	3.7612	12.457	10.7261	12.6201	7.66622	23	135	9.03967	12.4237
2023	3	0	0	2.19722	1	0	3.49651	12.1407	10.3892	12.3007	8.80011	23	521	9.75016	12.0447
2017	2	0	1	1.09861	1	0	3.3673	10.3683	10.0408	10.911	0	23	516	0	10.3683
2019	4	0	0	2.56495	1	0	3.66356	12.2565	10.6508	12.4395	9.1288	23	156	10.2915	12.1056
2017	4	0	0	3.4012	1	0	3.97029	12.1571	11.0842	12.4513	5.14166	23	20	6.52356	12.1535
2023	3	0	0	2.19722	1	0	3.66356	12.1101	10.3478	12.2685	9.09762	23	514	9.79071	12.0066
2021	2	0	0	1.38629	1	0	3.3673	11.2181	10.1357	11.5099	5.31321	23	396	6.00389	11.2127
2023	3	0	0	2.07944	1	0	3.58352	11.4632	10.3334	11.7432	6.09131	23	522	6.78332	11.4539
2021	3	0	0	1.79176	2	0	3.46574	11.9607	10.2826	12.1319	6.47389	23	340	7.16627	11.9524
2019	5	0	0	3.09104	1	0	3.85015	11.9399	11.04	12.2811	5.52943	23	94	6.60394	11.9351
2021	2	0	1	1.94591	1	0	3.43399	11.933	10.2191	12.0987	8.44269	23	518	9.13573	11.8701
2023	4	0	0	2.48491	2	0	3.71357	12.2109	10.5208	12.3802	7.29506	23	255	7.98786	12.1961
2022	2	0	0	1.60944	2	0	3.4012	12.048	10.3445	12.2152	6.85541	23	398	7.54803	12.0368
2017	4	0	1	3.04452	1	0	3.80666	12.3422	10.716	12.5217	8.31042	23	82	9.69652	12.2686
2022	4	0	0	2.07944	1	0	4.06044	12.3148	11.4202	12.6576	7.54539	23	493	9.15441	12.2715
2019	3	0	0	1.38629	1	0	3.46574	11.8167	10.1598	11.9913	7.91132	23	523	8.60429	11.7757
2019	2	0	0	0.693147	2	0	3.71357	11.6188	10.2005	11.8356	7.03351	23	397	7.72621	11.5982
2017	2	0	0	1.09861	1	0	3.49651	10.4786	10.0411	10.9767	0	23	514	4.14314	10.4768
2023	4	0	0	3.49651	3	0	4.02535	11.8467	11.177	12.2601	6.94022	23	1	8.32579	11.8167
2017	3	0	0	2.07944	3	0	3.89182	12.0071	10.5797	12.2221	6.13988	23	204	7.23706	11.9986
2017	3	0	0	1.79176	2	0	3.55535	11.7898	10.1962	11.9748	7.92299	23	255	9.02136	11.725
2021	3	1	0	1.94591	2	0	3.52636	12.1544	10.3841	12.3116	6.20658	23	502	7.30384	12.1466
2021	4	0	0	3.43399	3	0	3.98898	11.6186	11.0679	12.0738	5.32301	23	1	6.70564	11.6112
2019	3	0	1	1.94591	2	0	3.49651	11.7943	10.3859	12.013	5.86647	23	261	6.96319	11.7863
2021	2	0	0	1.60944	2	0	3.49651	12.0287	10.2679	12.1873	8.90096	23	359	9.59404	11.9369
2023	3	0	0	2.30259	2	0	3.61092	11.6775	10.6058	11.9719	8.13623	23	491	9.23464	11.5865
2017	2	0	0	1.09861	2	0	3.4012	9.63194	10.1253	10.6019	8.15306	23	502	8.84607	9.42149
2023	3	0	1	1.79176	3	0	3.46574	11.71	10.3796	11.9446	3.49651	23	394	4.17439	11.7095
2017	3	0	0	2.19722	2	0	3.58352	11.898	10.2683	12.077	7.15696	23	189	8.25505	11.8715
2021	4	0	1	3.21888	1	1	3.89182	12.6007	10.8976	12.768	6.32436	23	82	7.70931	12.5932
2020	2	0	0	1.09861	1	0	3.33221	10.0774	10.1221	10.7932	0	23	396	0	10.0775
2019	3	0	0	1.60944	2	0	3.46574	11.926	10.2652	12.1	6.32256	23	503	6.89467	11.9195
2022	2	0	0	1.60944	1	0	3.4012	12.2301	10.2292	12.3569	6.97914	23	396	7.67276	12.2196
2023	3	0	0	1.79176	2	0	3.52636	12.0251	10.4311	12.21	9.36392	23	390	10.4099	11.8034
2019	3	0	0	0.693147	2	0	3.4012	11.8546	10.2005	12.0296	7.17472	23	369	7.86749	11.8359
2018	2	0	1	1.38629	2	0	3.43399	12.0419	10.1483	12.1822	8.56522	23	505	9.25827	11.9781
2022	3	0	0	2.30259	1	0	3.52636	12.1983	10.4615	12.3605	8.11313	23	460	9.21154	12.1465
2023	5	0	1	3.3673	1	2	3.95124	12.6308	11.2863	12.8625	7.42536	23	63	9.03432	12.603
2021	5	0	0	3.13549	3	1	3.85015	12.7132	11.0684	12.8897	7.22475	23	135	8.83361	12.6923
2019	3	0	0	1.38629	1	0	3.46574	11.8545	10.1598	12.0231	8.73488	23	522	9.42795	11.7621
2023	4	0	0	2.30259	1	0	3.52636	11.8287	10.4508	12.0535	8.07589	23	466	9.1743	11.7557
2021	3	0	0	1.38629	2	0	3.46574	11.9887	10.2452	12.1499	6.80793	23	369	7.50053	11.9774
2022	3	0	0	1.60944	2	0	3.49651	12.1829	10.3445	12.3305	8.23563	23	369	8.92864	12.1435
2018	2	0	0	1.38629	1	0	3.52636	12.1185	10.0602	12.2387	6.00881	23	514	7.68386	12.1066
2023	3	0	0	1.79176	2	0	3.52636	12.0334	10.3827	12.2089	8.63391	23	369	9.32697	11.9643
2019	2	0	0	1.94591	1	0	3.43399	11.9108	10.2208	12.0801	6.4552	23	460	7.14756	11.9023
2022	3	0	0	1.94591	1	0	3.55535	11.7564	10.3223	11.9702	6.25767	23	522	6.94986	11.7482
2019	3	0	0	2.19722	2	0	3.49651	12.0166	10.4326	12.2032	8.60117	23	224	8.98745	11.9671
2022	3	0	0	1.94591	2	0	3.46574	11.9367	10.4604	12.1425	9.38454	23	328	10.6998	11.5939
2021	2	0	0	1.38629	2	0	3.46574	12.0388	10.2452	12.1927	7.75234	23	390	8.44527	12.0109
2020	2	0	1	1.79176	1	0	3.4012	11.6148	10.2022	11.8327	6.25767	23	518	6.94986	11.6053
2019	2	0	1	1.38629	2	0	3.43399	11.6433	10.2424	11.8635	6.16752	23	333	6.70564	11.6361
2021	3	0	1	2.19722	2	0	3.55535	12.2803	10.4267	12.4258	5.07517	23	261	6.16961	12.278
2023	5	0	0	3.2581	1	0	3.93183	11.9383	11.2542	12.3468	5.23644	23	94	6.84162	11.9321
2020	2	0	0	1.38629	2	0	3.43399	11.9195	10.3079	12.1015	9.22552	23	358	10.2807	11.7036
2020	2	0	1	1.60944	2	0	3.46574	11.4835	10.2652	11.7426	6.24222	23	333	6.9344	11.4729
2023	3	0	1	2.07944	2	0	3.55535	12.1817	10.4983	12.352	5.50126	23	333	6.59578	12.1779
2018	3	0	0	1.94591	2	0	3.58352	12.1559	10.2225	12.291	7.82604	23	255	8.92439	12.1156
2018	2	0	0	1.38629	1	0	3.29584	12.1901	10.0618	12.3026	8.97614	23	513	9.66922	12.1063
2017	3	0	0	1.09861	2	0	3.46574	11.661	10.1238	11.8557	6.59305	23	304	7.69074	11.6419
2020	2	0	0	1.60944	1	0	3.3673	11.6731	10.1667	11.8734	7.28207	23	341	7.97488	11.6481
2019	2	0	1	1.38629	2	0	3.46574	11.9758	10.2424	12.1385	7.22839	23	335	7.4793	11.9646
2021	3	0	0	2.07944	1	0	3.43399	11.9576	10.2405	12.1228	8.67009	23	487	9.36315	11.88
2023	3	0	0	1.94591	2	0	3.52636	11.8504	10.4759	12.0759	7.99396	23	360	9.09234	11.7849
2022	3	0	0	1.79176	2	0	3.52636	11.9947	10.4227	12.1834	8.49515	23	359	9.59226	11.8999
2018	2	0	0	0.693147	2	0	3.3673	12.0539	10.0995	12.1864	8.9439	23	360	9.63698	11.9605
2017	2	0	0	0	2	0	3.33221	10.7045	10.0788	11.1329	8.35019	23	360	9.04322	10.4939
2018	2	0	0	1.94591	1	0	3.43399	12.2091	10.1224	12.3261	7.70075	23	240	8.39367	12.1868
2020	3	0	0	1.79176	1	0	3.4012	11.6054	10.2022	11.8252	8.05547	23	521	8.74846	11.5463
2018	2	0	0	0	1	0	3.2581	11.242	9.86983	11.468	0	23	396	0	11.242
2023	4	0	1	3.29584	1	1	3.93183	12.7404	11.0444	12.9088	5.52943	23	82	6.91175	12.7374
2020	2	0	1	1.94591	1	0	3.43399	11.7785	10.2225	11.9699	7.76642	23	486	8.45935	11.7417
2019	2	0	0	1.60944	2	0	3.43399	11.8791	10.2652	12.0607	8.55661	23	504	9.24735	11.8044
2020	3	0	0	1.38629	2	0	3.43399	11.77	10.2488	11.9675	8.49944	23	360	9.19269	11.691
2019	2	0	1	1.60944	1	0	3.43399	11.7844	10.1798	11.9675	7.50879	23	516	7.56683	11.7696
2017	3	0	0	0.693147	1	0	3.4012	10.3264	10.0245	10.8799	7.75748	23	522	8.91825	10.046
2017	3	0	0	2.99573	2	0	3.78419	12.3519	10.8849	12.5594	8.03884	23	93	9.13723	12.3109
2023	3	0	0	1.94591	2	0	3.52636	11.9561	10.5127	12.1681	8.57054	23	358	9.66897	11.849
2021	2	0	1	1.38629	3	0	3.4012	11.5518	10.2366	11.7896	3.89182	23	394	4.57471	11.5509
2021	4	0	0	2.3979	2	0	3.55535	12.184	10.6859	12.3857	8.04463	23	224	9.43068	12.1181
2019	2	0	0	1.38629	2	0	3.3673	11.9674	10.3079	12.1416	8.85851	23	328	9.26663	11.8979
2019	2	0	0	1.79176	1	0	3.43399	11.9725	10.2005	12.1295	8.98344	23	484	9.55173	11.8794
2021	3	0	0	1.79176	2	0	3.43399	10.8004	10.3577	11.2965	4.21951	23	328	5.30827	10.7964
2018	2	0	1	1.38629	1	0	3.33221	12.121	10.0584	12.2407	5.0814	23	518	5.85507	12.1191
2023	3	0	0	2.19722	2	0	3.58352	12.12	10.5166	12.3033	6.39024	23	503	7.48773	12.1102
2020	3	0	0	1.60944	2	0	3.43399	11.8351	10.2652	12.0241	6.87936	23	340	7.5725	11.8209
2023	2	0	1	2.19722	1	0	3.49651	12.0793	10.3478	12.2423	6.18826	23	518	6.88038	12.0738
2023	3	0	0	2.07944	2	0	3.52636	12.2622	10.4983	12.4204	7.29438	23	340	8.39254	12.2411
2023	2	0	0	0.693147	2	0	3.43399	11.8381	10.2859	12.0302	6.67708	23	560	7.3696	11.8266
2023	5	0	0	3.09104	2	0	3.85015	12.0093	11.1919	12.375	4.57471	23	117	6.17587	12.0064
2021	3	0	0	2.63906	1	0	3.61092	11.8325	10.3898	12.0447	4.43082	23	183	5.11799	11.8314
2019	2	0	0	1.38629	1	0	3.33221	12.0198	10.1405	12.1619	7.94485	23	341	8.13124	11.9991
2019	2	0	0	0.693147	2	0	3.4012	11.8153	10.2005	11.9968	6.18002	23	390	6.87213	11.8082
2017	2	0	0	0	2	0	3.3673	9.89561	10.0795	10.6849	0	23	359	0	9.89566
2020	5	0	0	3.13549	1	0	3.8712	11.8254	11.09	12.217	5.18739	23	94	6.79235	11.8188
2019	2	0	1	1.60944	2	0	3.46574	11.574	10.2652	11.8132	5.17048	23	505	5.86079	11.5708
2023	2	0	0	0.693147	1	0	3.4012	12.0296	10.2853	12.1906	6.43775	23	442	7.1301	12.0221
2020	3	0	0	1.94591	1	0	3.43399	11.8186	10.2282	12.0041	8.95867	23	466	9.65175	11.697
2020	5	0	0	3.49651	1	0	4.02535	11.5274	11.2675	12.099	7.29302	23	20	8.90191	11.4523
2022	2	0	0	1.60944	2	0	3.78419	12.0402	10.3445	12.2087	6.79347	23	397	7.48605	12.0297
2021	3	0	0	1.94591	2	0	3.49651	12.1333	10.3663	12.291	8.75495	23	504	9.82828	12.0282
2023	4	0	0	2.63906	3	0	4.00733	12.1097	10.9023	12.3713	3.3673	23	204	4.72739	12.1091
2021	4	0	0	2.48491	3	0	3.97029	12.0852	10.7685	12.3227	6.16752	23	204	7.55224	12.0744
2017	4	0	0	2.77259	2	0	3.71357	12.3814	10.6246	12.5406	8.7924	23	117	10.1786	12.2643
2021	3	0	0	1.79176	1	0	3.52636	11.9327	10.2626	12.1051	8.60941	23	523	9.70656	11.8185
2020	2	0	1	1.09861	3	0	3.3673	10.6057	10.2208	11.1248	5.09375	23	394	5.78383	10.5976
2018	3	0	0	1.60944	2	0	3.46574	11.8582	10.18	12.0294	3.97029	23	491	5.05625	11.8571
2017	2	0	1	1.09861	2	0	3.4012	8.98707	10.1236	10.4019	5.51745	23	505	6.20859	9.42149
2020	2	0	0	1.09861	2	0	3.43399	11.558	10.2273	11.7925	7.70706	23	390	8.39998	11.5146
2017	3	0	0	1.38629	2	0	3.43399	11.3714	10.1509	11.63	5.3799	23	491	6.47543	11.3639
2022	4	0	0	2.48491	2	0	3.58352	11.7382	10.7898	12.0656	5.23644	23	223	6.61874	11.7322
2021	3	0	1	1.79176	2	0	3.49651	11.699	10.3395	11.9276	6.15486	23	333	7.25205	11.6872
2018	2	0	0	1.79176	1	0	3.4012	12.1512	10.1012	12.2723	8.9579	23	460	9.65098	12.0656
2018	2	0	0	1.09861	2	0	3.3673	11.9161	10.1221	12.0699	5.83188	23	340	6.52356	11.9115
2022	3	0	0	1.94591	2	0	3.49651	12.4011	10.443	12.5331	6.99942	23	340	8.05325	12.3881
2018	2	0	0	0	2	0	3.2581	11.0974	10.0795	11.4059	0	23	398	0	11.0974
2021	3	0	0	1.60944	2	0	3.46574	11.9592	10.3364	12.1393	8.26873	23	358	9.36717	11.8814
2022	5	0	0	3.17805	3	2	3.8712	12.8138	11.1874	12.9933	7.12125	23	135	8.73004	12.7968
2018	2	0	0	0.693147	2	0	3.3673	11.9994	10.1019	12.1391	8.35279	23	358	9.04582	11.9459
2022	5	0	0	3.21888	2	0	3.89182	12.2964	11.2198	12.5896	6.80683	23	93	8.41538	12.2755
2021	2	0	0	2.07944	1	0	3.49651	11.9518	10.2405	12.1178	6.42325	23	484	7.11558	11.9438
2023	4	0	0	2.56495	2	0	3.61092	11.6573	10.8248	12.0184	5.72358	23	223	7.10743	11.6467
2021	3	0	0	2.07944	1	0	3.46574	12.0996	10.3017	12.2529	9.38454	23	466	10.5214	11.8685
2018	3	0	0	1.60944	1	0	3.3673	12.084	10.0793	12.2104	6.54965	23	466	7.64731	12.0722
2021	3	0	0	2.19722	1	0	3.49651	12.1362	10.3213	12.287	8.4722	23	460	9.56962	12.0563
2020	4	0	0	1.79176	1	0	4.02535	11.9298	11.287	12.3523	7.54539	23	493	9.15441	11.8654
2021	2	0	0	1.38629	2	0	3.7612	11.8628	10.2452	12.0437	8.17216	23	397	8.86517	11.8116
2019	3	0	0	2.07944	2	0	3.61092	12.1558	10.3377	12.3063	7.58376	23	255	7.77022	12.1433
2022	3	0	0	2.07944	1	0	3.46574	12.1223	10.3368	12.2774	8.97132	23	521	9.66441	12.0328
2018	3	0	0	2.07944	2	0	3.46574	12.195	10.2926	12.3341	8.04495	23	224	9.14335	12.1466
2022	5	0	0	3.21888	1	0	3.91202	12.2178	11.2198	12.5316	5.01063	23	94	6.61473	12.2141
2020	3	0	0	2.56495	1	0	3.58352	11.5301	10.3706	11.8029	4.39445	23	183	5.09987	11.5285
2021	4	0	0	2.3979	2	0	3.55535	12.2179	10.6481	12.407	8.98645	23	223	10.372	12.0461
2022	3	0	0	2.07944	2	0	3.52636	12.2213	10.5057	12.3867	8.06621	23	504	9.16461	12.1732
2018	2	0	1	0	3	0	3.29584	11.0908	10.079	11.4009	0	23	394	0	11.0908
2019	2	0	0	0.693147	2	0	3.33221	11.5741	10.2005	11.7998	6.05444	23	391	6.37843	11.5685
2018	2	0	0	1.60944	1	0	3.33221	12.2272	10.0806	12.3377	9.38454	23	487	10.187	12.088
2022	3	0	0	1.60944	2	0	3.43399	11.9256	10.3445	12.1127	7.42833	23	391	8.12118	11.9031
2022	3	0	1	2.07944	2	0	3.55535	12.2492	10.5057	12.4103	8.55564	23	505	9.65413	12.1716
2020	3	0	0	1.79176	2	0	3.46574	11.7257	10.2908	11.9393	7.58579	23	504	8.27868	11.6934
2021	4	0	0	2.70805	1	0	3.71357	12.4881	10.6859	12.6408	8.98206	23	156	10.3682	12.3603
2021	2	0	0	1.94591	1	0	3.3673	12.0356	10.2191	12.1863	8.24144	23	517	8.93445	11.9896
2020	2	0	0	1.79176	1	0	3.33221	11.623	10.2022	11.8393	6.00635	23	517	6.69827	11.6157
2022	2	0	1	2.07944	1	0	3.49651	12.059	10.3368	12.2234	7.9388	23	515	8.63177	12.026
2022	3	0	0	2.07944	1	0	3.43399	12.1369	10.3368	12.2899	6.31355	23	513	7.00579	12.131
2018	2	0	1	1.38629	1	0	3.4012	11.9188	10.06	12.0637	6.38856	23	516	7.08087	11.9109
2022	2	0	1	2.07944	1	0	3.52636	12.0847	10.3445	12.2464	6.91869	23	516	7.61135	12.0732
2023	4	0	0	2.77259	1	0	3.66356	11.6993	10.5272	11.9691	4.35671	23	183	5.04343	11.698
2020	2	0	0	1.79176	1	0	3.58352	11.7094	10.2022	11.9095	8.33519	23	514	9.02822	11.6385
2022	2	0	1	1.09861	2	0	3.4012	12.1677	10.292	12.3103	6.96602	23	418	7.65917	12.1566
2021	3	0	0	1.94591	1	0	3.4012	11.9868	10.2191	12.1444	8.39163	23	513	9.08466	11.9303
2017	2	0	0	0	2	0	3.33221	10.677	10.0803	11.1157	8.22202	23	358	8.91503	10.4887
2020	3	0	0	1.60944	2	0	3.4012	11.3261	10.3416	11.6435	3.7612	23	328	4.84419	11.3246
2023	3	0	1	2.19722	2	0	3.58352	12.2113	10.547	12.3847	8.72826	23	505	9.82677	12.1147
2021	3	0	1	1.94591	2	0	3.52636	12.1134	10.3841	12.2767	8.56178	23	505	9.6602	12.0235
2019	3	0	0	2.19722	2	0	3.49651	11.8699	10.4326	12.0831	7.72577	23	223	8.71555	11.8263
2021	3	0	0	1.94591	2	0	3.52636	12.045	10.3682	12.2164	6.70808	23	503	7.78697	12.0308
2020	3	0	0	1.79176	2	0	3.49651	11.6622	10.2962	11.8895	5.31321	23	503	6.58064	11.656
2019	3	0	0	1.60944	1	0	3.3673	11.9615	10.1798	12.1171	9.19877	23	521	9.38404	11.8825
2017	3	0	0	1.94591	2	0	3.43399	11.9606	10.2685	12.1296	9.19877	23	224	10.3275	11.7433
2022	2	0	0	1.09861	2	0	3.4012	12.2965	10.292	12.4229	6.94794	23	428	7.64108	12.287
2018	2	0	0	1.09861	1	0	3.29584	11.7829	10.0237	11.9418	6.99851	23	341	7.6912	11.7661
2019	4	0	0	3.04452	3	1	3.80666	12.5296	11.0117	12.7278	7.56683	23	135	8.63302	12.5091
2018	2	0	0	1.38629	2	0	3.43399	12.2012	10.146	12.3217	7.66341	23	502	8.35653	12.1796
2018	2	0	0	0	2	0	3.68888	11.296	10.0783	11.5552	3.21888	23	397	3.89182	11.2955
2022	5	0	0	3.55535	1	0	4.06044	12.0417	11.3829	12.4587	6.11589	23	20	7.72356	12.0283
2021	3	0	0	1.60944	2	0	3.46574	12.1151	10.3197	12.2687	7.80303	23	360	8.89918	12.0741
2020	2	0	0	1.09861	2	0	3.3673	11.3293	10.2273	11.6161	5.68358	23	391	6.37502	11.3222
2021	3	0	0	2.07944	2	0	3.55535	11.0118	10.407	11.4476	6.9489	23	491	8.04687	10.9589
2019	4	0	0	2.83321	1	0	3.68888	11.9935	10.7316	12.2428	8.14497	23	122	8.4288	11.9648
2019	2	0	0	1.09861	2	0	3.4012	11.8089	10.2208	11.9948	7.84581	23	360	7.99598	11.7866
2022	4	0	0	3.46574	3	0	4.00733	11.7447	11.1465	12.1828	5.59842	23	1	6.98194	11.7362
2020	3	0	0	1.94591	1	0	3.4012	11.6166	10.2225	11.8381	9.13432	23	487	9.82742	11.4337
2021	5	0	0	3.17805	2	0	3.8712	12.3501	11.1035	12.6028	7.10743	23	93	8.71572	12.3234
2020	3	0	0	2.48491	2	0	3.66356	11.7869	10.638	12.0622	8.82556	23	189	10.2114	11.5551
2018	3	0	0	2.07944	1	0	3.49651	12.2586	10.1734	12.3757	8.05864	23	229	9.15705	12.2126
2020	4	0	0	2.30259	2	0	3.52636	11.8948	10.638	12.1452	9.09527	23	224	10.4802	11.6164
2020	2	0	0	1.09861	2	0	3.33221	11.8855	10.2273	12.0599	7.11151	23	398	7.80425	11.8685
2020	3	0	0	1.79176	1	0	3.3673	11.6798	10.2022	11.8853	6.23441	23	513	6.92658	11.6712
2017	2	0	0	1.09861	1	0	3.2581	9.5382	10.0419	10.5146	8.06086	23	513	8.75385	9.42149
2020	3	0	0	1.79176	2	0	3.55535	11.7425	10.3514	11.9647	7.6382	23	304	8.72632	11.6923
2023	2	0	0	1.79176	2	0	3.43399	12.1463	10.3827	12.3045	7.41698	23	398	8.11013	12.1285
2022	3	0	1	1.94591	2	0	3.52636	11.6402	10.4604	11.9082	0	23	333	0	11.6402
2020	4	0	0	2.89037	1	0	3.71357	11.9526	10.7925	12.2253	8.14439	23	122	9.53046	11.8597
2022	3	0	0	2.19722	2	0	3.58352	12.0127	10.5282	12.217	7.62364	23	491	8.72193	11.9748
2021	4	0	0	2.30259	2	0	3.66356	12.0964	10.3824	12.262	7.24065	23	255	7.93344	12.0807
2020	5	0	0	2.94444	2	0	3.78419	11.8656	10.8331	12.1702	7.78489	23	117	9.17087	11.7956
2023	2	0	0	2.19722	1	0	3.43399	12.0992	10.3478	12.2592	6.85541	23	517	7.54803	12.0886
2017	3	0	0	1.09861	1	0	3.29584	9.53986	10.0424	10.5155	3.4012	23	521	4.07754	9.53575
2021	2	0	1	0.693147	2	0	3.3673	12.0624	10.1953	12.2061	6.94986	23	418	7.64252	12.0503
2020	3	0	0	1.60944	1	0	3.49651	11.5936	10.1875	11.8128	8.21447	23	522	8.90748	11.523
2018	3	0	0	1.09861	1	0	3.43399	11.9125	10.0408	12.0556	8.39728	23	522	9.09032	11.8512
2019	2	0	1	1.60944	1	0	3.4012	11.971	10.1798	12.1252	9.29844	23	515	9.99154	11.8223
2021	5	0	1	3.29584	1	1	3.91202	12.6129	11.1387	12.8191	7.73892	23	63	9.34801	12.574
2018	3	0	0	1.38629	1	0	3.33221	12.182	10.0608	12.2952	5.61677	23	521	6.3081	12.1792
2021	5	0	0	2.99573	2	0	3.80666	12.2363	10.9936	12.4899	5.76832	23	117	7.37463	12.2286
2023	3	0	0	2.19722	1	0	3.46574	12.0601	10.3478	12.226	8.24984	23	513	8.94285	12.0149
2017	3	0	1	2.56495	3	0	3.55535	11.4628	10.2938	11.7333	4.91265	24	213	6.00635	11.4585
2021	2	0	1	0.693147	2	0	3.3673	11.7742	10.1953	11.9616	7.26403	24	422	7.95683	11.7519
2017	2	0	1	1.38629	2	0	3.43399	9.68041	10.1509	10.6362	3.7612	24	490	4.46591	9.67508
2020	2	0	1	1.94591	2	0	3.52636	11.4767	10.3772	11.7642	8.1038	24	489	9.19401	11.3692
2021	3	0	1	1.94591	2	0	3.52636	11.9232	10.3841	12.1176	7.15851	24	500	8.25713	11.8973
2019	3	0	1	2.07944	2	0	3.58352	11.8546	10.409	12.0661	5.31321	24	243	6.22456	11.851
2019	2	0	1	1.79176	2	0	3.49651	11.8194	10.2969	12.0167	6.88449	24	490	7.57712	11.8049
2018	3	0	1	2.63906	3	0	3.58352	11.9712	10.4335	12.1658	5.69709	24	213	6.79347	11.9655
2018	3	0	1	1.94591	2	0	3.55535	12.3337	10.2698	12.4532	7.68524	24	243	8.78355	12.3046
2023	3	0	1	2.19722	2	0	3.58352	11.747	10.547	12.0103	7.13569	24	500	8.23377	11.7168
2019	2	0	0	2.48491	2	0	3.61092	10.8652	8.83317	10.9884	5.14749	24	550	6.52942	10.8521
2020	2	0	1	1.09861	2	0	3.46574	11.2738	10.2273	11.5748	6.56808	24	378	7.26052	11.2556
2022	3	0	0	2.07944	2	0	3.55535	11.8664	10.5057	12.0947	7.62462	24	501	8.71325	11.8228
2017	3	0	1	1.79176	2	0	3.52636	11.8884	10.2426	12.0648	6.66441	24	243	7.76217	11.8722
2018	3	0	0	1.38629	2	0	3.43399	11.6667	10.1457	11.8643	3.71357	24	501	4.39445	11.666
2018	2	0	1	0	2	0	3.4012	10.3781	10.0671	10.9278	0	24	378	0	10.3782
2020	2	0	1	0	2	0	3.33221	11.3358	10.1788	11.6092	7.21598	24	415	7.90876	11.3027
2019	3	0	1	2.70805	3	0	3.61092	11.4637	10.6705	11.8369	3.82864	24	213	5.1985	11.4618
2022	2	0	1	1.09861	2	0	3.4012	11.8412	10.292	12.0338	8.11013	24	415	8.80312	11.7921
2021	4	0	0	2.63906	2	0	3.66356	11.7938	10.7511	12.0958	8.23456	24	550	9.62066	11.673
2023	3	0	0	2.19722	2	0	3.58352	11.8335	10.5166	12.0709	7.92335	24	501	9.02172	11.7715
2017	2	0	1	1.09861	2	0	3.4012	9.35149	10.1229	10.5029	4.90527	24	500	5.59471	9.42149
2022	3	0	1	2.30259	2	0	3.63759	11.8271	10.5514	12.0733	6.35611	24	456	7.45356	11.8144
2022	3	0	1	1.60944	2	0	3.52636	11.9167	10.4171	12.1182	7.60539	24	378	8.70367	11.8756
2023	2	0	1	1.38629	2	0	3.43399	11.9787	10.3293	12.1545	7.95191	24	422	8.64488	11.9424
2021	4	1	1	2.83321	3	0	3.66356	12.0121	10.706	12.2518	7.1325	24	213	8.51819	11.9812
2021	3	0	1	2.07944	2	0	3.55535	11.7194	10.407	11.9577	8.29779	24	489	9.39624	11.6163
2022	3	0	1	2.07944	2	0	3.55535	11.711	10.5057	11.973	6.71417	24	500	7.81197	11.6905
2020	3	0	1	2.07944	2	0	3.58352	11.13	10.411	11.5269	6.62406	24	456	7.72179	11.0964
2021	3	0	1	2.19722	2	0	3.61092	11.6521	10.4306	11.9105	7.42237	24	456	8.52059	11.6075
2019	2	0	0	2.3979	2	0	3.61092	10.9903	8.81136	11.0975	6.67708	24	549	8.06243	10.9353
2021	3	0	0	1.94591	2	0	3.52636	11.7226	10.3189	11.9423	6.77308	24	501	7.46565	11.7083
2019	3	0	1	1.94591	2	0	3.55535	11.7251	10.3701	11.9546	6.72623	24	456	7.7977	11.7053
2023	4	1	1	2.48491	2	0	3.68888	12.5091	10.806	12.6764	7.85438	24	243	9.24038	12.4703
2020	3	1	1	2.19722	2	0	3.61092	11.5319	10.4326	11.8194	6.81344	24	243	7.91132	11.5048
2019	2	0	1	1.79176	2	0	3.49651	11.837	10.2969	12.0312	6.46303	24	489	6.35089	11.8329
2023	3	0	1	1.79176	2	0	3.55535	11.9441	10.4544	12.1474	7.24993	24	378	8.34806	11.9163
2022	4	1	1	2.3979	2	0	3.66356	12.106	10.7244	12.3301	7.37963	24	243	8.75369	12.0704
2023	4	0	0	2.77259	2	0	3.71357	11.942	10.8788	12.2387	8.34355	24	550	9.72967	11.8261
2023	3	0	1	1.38629	2	0	3.43399	12.0785	10.3852	12.2473	8.77663	24	415	9.87298	11.9618
2023	5	1	1	2.94444	3	0	3.71357	12.6928	11.0525	12.87	7.6212	24	213	9.2194	12.6613
2020	3	0	1	1.79176	2	0	3.49651	11.169	10.3653	11.5389	6.7511	24	500	7.84893	11.1322
2021	2	0	1	0.693147	2	0	3.3673	11.9283	10.1953	12.091	7.03966	24	415	7.73237	11.9131
2017	3	0	0	1.09861	2	0	3.4012	9.20579	10.1229	10.4591	4.5326	24	501	5.22036	9.42149
2022	4	1	1	2.89037	3	0	3.68888	12.2519	10.8088	12.4639	7.10743	24	213	8.4931	12.2283
2022	2	0	1	1.09861	2	0	3.4012	11.7919	10.292	11.9933	7.09174	24	422	7.78447	11.7736
2020	3	1	1	2.77259	3	0	3.63759	11.4914	10.6909	11.8623	6.47851	24	213	7.86365	11.4644
2020	3	0	0	1.79176	2	0	3.49651	11.3552	10.2962	11.6529	5.86079	24	501	6.55251	11.3469
2019	2	0	1	0.693147	2	0	3.43399	11.3432	10.2005	11.62	4.06044	24	378	4.74493	11.3419
2022	3	0	1	2.19722	2	0	3.58352	11.9306	10.5282	12.1506	8.3589	24	489	9.45736	11.8425
2019	2	0	1	1.60944	2	0	3.46574	11.5173	10.3231	11.7819	5.79301	24	500	6.82655	11.5081
2021	3	1	1	2.30259	2	0	3.63759	11.796	10.4506	12.0274	7.16858	24	243	8.26668	11.7662
2017	3	0	1	1.60944	2	0	3.49651	9.82434	10.1756	10.7085	6.35784	24	456	7.05012	9.76002
2018	3	0	1	1.79176	2	0	3.52636	12.0389	10.2034	12.1869	4.17439	24	456	4.85981	12.0381
2021	3	0	1	2.07944	2	0	3.55535	11.6883	10.407	11.9333	7.9388	24	490	9.03706	11.6151
2023	4	1	0	2.70805	2	0	3.71357	12.3714	10.8601	12.5707	8.23774	24	549	9.62384	12.3052
2020	2	0	1	0	2	0	3.33221	11.1854	10.1788	11.4969	6.09807	24	422	6.7901	11.173
2018	2	0	1	1.38629	2	0	3.43399	12.0577	10.146	12.1956	3.2581	24	500	4.07754	12.0574
2021	3	0	1	1.38629	2	0	3.49651	11.7659	10.2981	11.9733	6.64769	24	378	7.74544	11.7478
2020	2	0	0	2.56495	2	0	3.63759	11.5109	10.7182	11.8843	7.52078	24	550	8.90667	11.4341
2020	2	1	0	2.48491	2	0	3.63759	11.4625	10.6971	11.8445	7.34019	24	549	8.72599	11.3955
2018	2	0	1	1.60944	2	0	3.46574	12.0597	10.1802	12.2018	3.09104	24	490	3.85015	12.0594
2021	4	1	0	2.56495	2	0	3.66356	11.7804	10.7298	12.0803	7.89878	24	549	9.2848	11.6944
2017	2	0	1	1.38629	2	0	3.43399	9.66884	10.1521	10.6325	3.95124	24	489	4.63473	9.66244
2020	2	0	1	1.94591	2	0	3.52636	11.2921	10.3772	11.629	7.80995	24	490	8.8933	11.1969
2023	3	0	1	2.30259	2	0	3.61092	11.8738	10.5397	12.1076	7.95542	24	490	9.0538	11.8124
2019	3	0	0	1.60944	2	0	3.46574	11.7628	10.2652	11.9647	4.14314	24	501	4.69135	11.762
2022	3	0	1	2.19722	2	0	3.58352	11.9167	10.5282	12.1394	8.01334	24	490	9.11173	11.8543
2023	3	0	1	2.3979	2	0	3.66356	11.9657	10.563	12.1856	8.13944	24	456	9.23786	11.8981
2018	2	0	1	1.60944	2	0	3.46574	11.8378	10.1791	12.0121	3.8712	24	489	4.55388	11.8371
2023	3	0	1	2.30259	2	0	3.61092	11.9539	10.5695	12.1774	7.33171	24	489	8.42989	11.924
2020	4	0	0	3.13549	2	0	3.82864	11.7343	10.711	12.0414	4.47734	30	191	5.85507	11.7316
2021	5	0	0	3.49651	1	0	4.00733	12.3921	11.2629	12.6722	9.06254	30	3	10.6719	12.1949
2020	5	0	0	3.46574	1	0	3.98898	12.1763	11.2282	12.5038	8.84159	30	3	10.4348	11.9836
2021	5	0	0	3.61092	3	2	4.07754	12.9087	11.4643	13.1205	8.78125	30	40	10.3905	12.8247
2022	5	0	0	3.52636	1	0	4.02535	12.462	11.3665	12.7505	9.05111	30	3	10.6605	12.2817
2019	3	0	1	1.79176	2	0	3.52636	11.7051	10.2969	11.9239	6.02345	30	479	6.54391	11.6994
2021	4	0	1	2.63906	2	0	3.68888	12.1892	10.7476	12.4015	7.8648	30	176	9.25081	12.1348
2017	3	0	1	1.09861	2	0	3.3673	9.70923	10.1234	10.6307	7.69485	30	510	8.38777	9.42149
2020	2	0	1	0	2	0	3.33221	11.4797	10.1788	11.7205	2.3979	30	419	3.04452	11.4795
2021	3	0	1	1.94591	2	0	3.43399	11.6145	10.3841	11.8708	7.01302	30	494	8.11103	11.5839
2020	2	0	1	2.07944	2	0	3.52636	11.4858	10.411	11.7795	6.97448	30	451	8.07247	11.4524
2018	3	0	1	1.94591	2	0	3.43399	12.2268	10.2694	12.3589	6.61204	30	242	7.70976	12.2159
2023	5	0	0	3.61092	1	0	4.07754	12.5336	11.4308	12.8202	9.38454	30	12	10.9191	12.2591
2021	3	0	0	2.07944	2	0	3.52636	11.8366	10.407	12.0513	7.6774	30	480	8.77539	11.7887
2023	3	0	0	1.38629	2	0	3.4012	12.0887	10.3852	12.256	8.04847	30	426	9.10342	12.0369
2017	4	0	0	3.3673	1	0	3.97029	12.8523	11.1682	13.0225	8.47679	30	6	9.86272	12.8006
2017	4	0	1	2.07944	2	0	3.49651	11.1852	10.2942	11.529	6.1717	30	207	7.27794	11.1649
2019	5	0	0	3.46574	1	0	4.00733	12.5317	11.2675	12.7805	8.83025	30	23	9.99315	12.4495
2022	5	0	0	3.55535	1	0	4.06044	12.3929	11.399	12.7078	8.59933	30	23	10.2086	12.2735
2021	3	0	0	1.38629	3	0	3.52636	11.941	10.3644	12.1288	6.2804	30	376	7.37776	11.9305
2017	3	0	1	1.38629	2	0	3.46574	9.29146	10.1504	10.5036	7.08171	30	479	7.77444	9.42149
2019	4	0	0	3.29584	2	0	3.91202	12.1455	10.9247	12.404	8.00102	30	87	8.96098	12.1032
2019	5	0	0	3.55535	3	2	4.04305	12.9456	11.4351	13.1451	8.7892	30	40	10.125	12.8841
2023	3	0	1	2.19722	2	0	3.63759	11.9253	10.547	12.15	7.32383	30	511	8.422	11.8947
2021	4	0	0	3.55535	1	0	4.04305	12.5511	11.2989	12.8025	9.38454	30	12	10.9191	12.2569
2017	3	0	1	1.79176	2	0	3.46574	11.726	10.2454	11.9309	5.54518	30	244	6.64118	11.7198
2019	3	0	0	1.94591	2	0	3.58352	11.954	10.3859	12.1433	8.10591	30	459	9.20432	11.8879
2019	2	0	1	1.60944	1	0	3.58352	11.1646	10.409	11.5497	6.32256	30	492	7.41638	11.1408
2019	5	0	0	3.43399	1	2	4.00733	12.7608	11.3208	12.9734	8.22924	30	6	9.24725	12.7305
2018	5	0	0	3.52636	3	0	4.02535	13.0248	11.3091	13.1902	8.75731	30	40	10.3665	12.9521
2021	4	0	0	3.17805	2	0	3.85015	12.1766	10.7262	12.3873	6.31173	30	191	7.69667	12.1652
2019	5	0	0	3.33221	2	1	3.89182	12.8388	11.1256	13.0046	9.38454	30	105	10.9191	12.5962
2022	3	0	1	1.94591	2	0	3.85015	12.0408	10.8979	12.3176	8.51619	30	534	9.6146	11.9482
2022	5	0	1	3.09104	1	1	3.80666	12.3618	11.1568	12.6239	7.2485	30	115	8.85737	12.3313
2023	4	0	0	2.99573	1	1	3.78419	12.2034	10.8822	12.4399	7.24494	30	126	8.6307	12.1749
2022	5	0	0	3.43399	2	2	3.95124	12.9967	11.2683	13.1602	9.38454	30	105	10.9191	12.8476
2018	4	0	1	2.94444	2	0	3.78419	12.2963	10.7396	12.4876	7.39142	30	108	8.77725	12.2662
2022	4	0	1	2.3979	2	0	3.61092	12.1417	10.6078	12.337	6.79459	30	244	7.89245	12.1273
2021	5	0	0	3.52636	1	0	4.04305	12.3169	11.2989	12.6254	8.68067	30	23	10.29	12.1757
2023	5	0	0	3.58352	3	0	4.07754	12.9435	11.4742	13.1591	9.38454	30	130	10.9191	12.7368
2018	3	0	1	1.09861	2	0	3.49651	12.1966	10.2434	12.3292	7.18387	30	317	8.28198	12.1764
2017	4	0	1	2.3979	2	0	3.63759	12.0506	10.5805	12.2576	7.23201	30	154	8.61776	12.0178
2021	3	0	1	1.38629	2	0	3.3673	11.9182	10.2961	12.0984	7.4668	30	393	8.55738	11.8829
2018	4	0	0	3.43399	1	0	3.98898	12.632	11.123	12.8318	8.48364	30	23	9.86978	12.5668
2020	3	0	1	1.79176	2	0	3.46574	11.665	10.3653	11.9061	7.7424	30	510	8.84073	11.6038
2023	5	0	1	2.83321	2	0	3.78419	12.7428	11.1617	12.9299	4.52179	30	154	6.12249	12.7415
2019	2	0	1	1.09861	2	0	3.3673	11.9254	10.2208	12.0925	5.22036	30	345	5.50939	11.9238
2019	2	0	1	1.79176	2	0	3.46574	11.8882	10.3634	12.0852	7.16549	30	481	8.01467	11.8673
2022	4	0	0	2.94444	1	1	3.7612	12.1664	10.8478	12.4035	7.19293	30	126	8.57867	12.1384
2020	2	0	0	1.09861	2	0	3.61092	11.5163	10.2273	11.7597	6.75344	30	379	7.446	11.4991
2020	4	0	0	3.33221	2	0	3.93183	11.6619	10.9786	12.0707	7.42237	30	87	8.80792	11.6026
2022	4	0	1	2.77259	2	0	3.7612	12.4148	11.1255	12.6581	5.50126	30	154	7.10743	12.4098
2019	2	0	1	0.693147	2	0	3.29584	11.5155	10.2005	11.7533	5.0689	30	380	5.7589	11.5124
2023	4	0	1	2.19722	2	0	3.49651	11.9077	10.5166	12.1299	7.21744	30	494	8.31557	11.8798
2018	4	0	0	2.70805	1	0	3.66356	12.2425	10.58	12.4162	7.38461	30	126	8.84347	12.2085
2018	3	0	1	1.60944	2	0	3.46574	12.0439	10.1704	12.1867	4.77912	30	473	5.49799	12.0424
2023	2	0	1	0.693147	2	0	3.4012	11.7351	10.2818	11.9452	7.31455	30	557	8.00737	11.7108
2023	3	0	1	1.94591	2	0	3.49651	11.9649	10.4759	12.1684	6.38856	30	345	7.48605	11.9535
2022	3	0	1	1.60944	3	0	3.55535	11.903	10.5426	12.1313	7.42893	30	372	8.52714	11.8682
2017	4	0	1	2.89037	2	0	3.7612	12.0066	10.7171	12.2498	7.41095	30	108	8.79679	11.9654
2018	3	0	0	3.46574	1	0	3.98898	12.8244	11.1226	12.9919	9.38454	30	12	10.9191	12.5683
2018	4	0	0	3.4012	1	0	3.95124	12.4148	10.9916	12.6307	8.75226	30	3	10.1384	12.3065
2019	4	0	1	2.48491	2	0	3.63759	12.3135	10.711	12.497	7.69394	30	176	8.63923	12.2878
2022	3	0	1	1.79176	2	0	3.46574	11.9783	10.4386	12.1726	5.7869	30	346	6.88346	11.9721
2019	3	0	1	2.07944	2	0	3.46574	11.9695	10.409	12.1601	7.38399	30	242	8.31263	11.9433
2023	4	0	1	2.89037	1	0	3.80666	12.113	10.841	12.3601	8.147	30	552	9.53308	12.0342
2017	3	0	1	1.09861	2	0	3.29584	9.89873	10.1229	10.7102	4.74493	30	494	5.43372	9.88726
2022	3	0	1	1.60944	2	0	3.4012	11.8955	10.4171	12.1009	6.27099	30	393	7.36834	11.8846
2020	5	0	0	3.3673	2	1	3.91202	12.6993	11.143	12.8907	9.38454	30	105	10.9191	12.455
2022	4	0	1	2.83321	1	0	3.78419	12.2536	10.8313	12.4696	8.16678	30	552	9.55287	12.184
2017	3	0	0	3.43399	1	0	3.97029	12.4712	11.1037	12.6981	9.38454	30	12	10.9191	12.0709
2020	5	0	0	3.49651	1	0	4.02535	12.1321	11.2856	12.489	8.63959	30	23	10.2489	11.9671
2019	4	0	1	2.56495	2	0	3.68888	12.0333	10.7316	12.2739	6.48921	30	154	7.87474	12.0176
2018	3	0	0	1.79176	2	0	3.55535	12.1911	10.2443	12.3245	8.29754	30	459	9.4919	12.1215
2018	2	0	0	0	2	0	3.55535	11.4229	10.078	11.6545	4.38203	30	379	5.0689	11.4212
2019	4	0	0	3.43399	1	0	3.97029	12.4066	11.0931	12.6447	8.96482	30	3	9.9329	12.3185
2017	2	0	1	0.693147	2	0	3.33221	11.8393	10.0997	12.0011	6.91374	30	332	7.60639	11.8247
2020	4	0	1	3.04452	2	0	3.82864	11.7314	10.9159	12.0977	7.0449	30	108	8.43055	11.6939
2019	2	0	1	1.38629	2	0	3.78419	11.7552	10.7379	12.0639	7.18159	30	534	8.27944	11.7238
2020	3	0	0	1.94591	2	0	3.49651	11.666	10.3878	11.9117	8.28097	30	480	9.37941	11.5589
2020	4	0	1	2.63906	2	0	3.71357	11.7184	10.7925	12.0521	6.28227	30	154	7.66716	11.7009
2023	3	0	0	2.30259	2	0	3.58352	11.9351	10.5397	12.1564	7.91389	30	474	9.01213	11.8798
2018	4	0	0	3.04452	2	0	3.78419	12.2713	10.5578	12.437	7.35052	30	191	8.74195	12.2415
2019	4	0	0	2.77259	1	0	3.68888	12.0377	10.711	12.2731	7.4061	30	126	8.6533	12.0033
2020	2	0	1	1.09861	3	0	3.49651	11.847	10.4052	12.0593	5.25749	30	372	6.35263	11.8429
2018	4	0	1	2.3979	2	0	3.61092	12.4597	10.5011	12.5916	7.55538	30	176	8.65365	12.4372
2023	4	0	1	2.77259	2	0	3.73767	12.3071	10.9094	12.528	7.7424	30	176	9.12837	12.2646
2020	2	0	1	1.38629	2	0	3.4012	11.6067	10.3079	11.848	5.49717	30	346	6.52649	11.6005
2020	2	0	0	1.09861	3	0	3.49651	11.1147	10.2949	11.4797	3.82864	30	376	4.51086	11.1134
2023	2	0	0	0.693147	2	0	3.3673	12.1422	10.2901	12.2879	7.02997	30	433	7.72268	12.1301
2023	3	0	1	2.30259	2	0	3.58352	12.083	10.5397	12.2767	8.38046	30	481	9.47876	12.0062
2017	4	0	0	2.99573	2	0	3.7612	12.3174	10.5361	12.4731	9.1643	30	191	10.5505	12.1301
2022	5	0	0	3.52636	1	2	4.06044	12.7895	11.444	13.0209	7.97934	30	6	9.58809	12.748
2019	4	0	0	3.09104	2	0	3.80666	12.0651	10.6909	12.2907	6.09807	30	191	7.07072	12.0583
2017	2	0	1	0.693147	2	0	3.73767	9.62139	10.582	10.906	3.17805	30	534	3.85015	9.6184
2022	3	0	0	2.19722	2	0	3.55535	12.2021	10.5282	12.3739	8.65521	30	480	9.75365	12.1117
2020	2	0	0	0	2	0	3.29584	11.4557	10.1788	11.7017	4.5326	30	426	5.22036	11.4537
2021	3	0	1	1.38629	2	0	3.3673	11.995	10.2981	12.1632	5.86363	30	380	6.96035	11.9885
2022	3	0	1	1.94591	2	0	3.49651	12.0921	10.4604	12.2707	6.99942	30	332	8.09743	12.0735
2017	4	0	0	3.3673	1	0	3.93183	12.1303	10.9703	12.403	8.84232	30	3	10.2285	11.9687
2023	4	0	0	3.2581	2	0	3.89182	12.3871	10.8632	12.5842	5.21494	30	191	6.59578	12.384
2022	4	0	1	2.70805	2	0	3.71357	12.3019	10.8478	12.5119	7.72842	30	176	9.11438	12.2598
2023	5	0	0	3.55535	1	0	4.04305	12.3735	11.3991	12.6937	9.02075	30	3	10.6301	12.1813
2021	5	0	1	3.04452	1	0	3.78419	12.3419	11.0341	12.5812	7.42774	30	115	9.03635	12.3045
2022	4	0	1	2.07944	1	0	3.66356	11.5817	10.7939	11.9566	8.43685	30	492	9.82298	11.3927
2018	3	0	0	1.60944	2	0	3.43399	12.0799	10.2212	12.2248	5.54908	30	474	6.7901	12.0749
2021	5	0	0	3.52636	3	1	4.06044	13.0264	11.3978	13.2055	9.38454	30	130	10.9191	12.8552
2021	2	0	0	0.693147	2	0	3.33221	12.2667	10.1953	12.3854	9.38454	30	426	10.2966	12.1166
2021	2	0	1	0.693147	2	0	3.3673	11.9441	10.1953	12.1045	4.79579	30	419	5.4848	11.9426
2017	3	0	1	1.79176	2	0	3.4012	11.7631	10.2443	11.9611	5.40268	30	242	6.49828	11.7579
2018	2	0	1	1.60944	2	0	3.43399	11.7797	10.1989	11.9668	6.12905	30	481	7.1325	11.77
2021	3	0	1	2.07944	2	0	3.58352	11.8933	10.3915	12.0944	8.18563	30	479	9.2835	11.817
2021	5	0	0	3.4012	2	1	3.93183	12.8769	11.1562	13.0416	9.38454	30	105	10.9191	12.6551
2019	2	0	1	1.38629	2	0	3.4012	11.9121	10.2424	12.0846	7.74544	30	332	7.74197	11.8965
2022	3	0	1	2.07944	2	0	3.61092	12.0224	10.5057	12.2208	7.36771	30	511	8.4659	11.9934
2020	2	0	1	1.09861	2	0	3.33221	11.5661	10.2273	11.7989	4.60517	30	380	5.29331	11.5642
2019	4	0	1	2.99573	2	0	3.80666	12.1114	10.8594	12.3629	7.6004	30	108	8.52457	12.0833
2018	3	0	1	1.38629	2	0	3.33221	12.0516	10.1457	12.1903	4.14314	30	494	4.82831	12.0509
2023	4	0	1	2.48491	2	0	3.58352	12.1855	10.806	12.4101	7.48381	30	242	8.86968	12.1486
2022	2	0	1	0	2	0	3.3673	11.699	10.2508	11.9101	3.85015	30	438	4.5326	11.6983
2021	5	0	0	3.33221	3	0	3.95124	12.1113	11.1929	12.4472	6.90676	30	217	8.51459	12.0835
2021	3	0	1	1.79176	2	0	3.46574	11.7255	10.3577	11.9524	5.14166	30	332	6.23637	11.7214
2022	4	0	1	3.13549	2	0	3.8712	12.18	11.0293	12.4549	7.73237	30	108	9.11834	12.132
2023	4	0	0	3.43399	2	0	3.98898	12.0526	11.1194	12.3843	7.68616	30	87	9.07211	12.0005
2020	5	0	0	1.79176	2	0	3.52636	11.5068	10.2908	11.7664	5.36129	30	495	6.09357	11.5024
2023	5	0	1	3.13549	1	1	3.82864	12.2025	11.2463	12.5277	6.35437	30	115	7.96242	12.188
2023	3	0	1	1.79176	3	0	3.58352	12.3651	10.5802	12.5202	6.8222	30	372	7.92008	12.3533
2022	3	0	1	2.07944	2	0	3.52636	12.0054	10.5057	12.2068	7.70346	30	510	8.80177	11.9639
2023	5	0	0	3.4012	3	0	3.98898	12.0036	11.3348	12.4172	6.71659	30	217	8.32409	11.9781
2021	3	1	1	2.07944	2	0	3.55535	11.8331	10.407	12.0484	7.31189	30	473	8.41005	11.7999
2022	4	0	0	3.21888	2	0	3.8712	12.2271	10.8285	12.4478	5.63835	30	191	7.02198	12.2217
2023	4	0	1	2.63906	2	0	3.66356	12.2248	10.8442	12.4491	7.94874	30	207	9.33477	12.1676
2018	2	0	0	3.21888	3	0	3.89182	12.2061	10.9025	12.4463	7.35819	30	217	8.05102	12.1903
2017	3	0	1	1.38629	2	0	3.4012	9.62377	10.1453	10.6113	5.31812	30	472	6.00881	9.59662
2019	2	0	1	1.38629	2	0	3.4012	11.822	10.2424	12.0093	6.32256	30	322	6.6107	11.8165
2020	3	0	1	2.19722	2	0	3.49651	11.1938	10.4716	11.5897	2.70805	30	242	3.7612	11.1932
2017	3	0	1	1.09861	2	0	3.46574	9.68682	10.1229	10.6216	7.69576	30	511	8.38868	9.42149
2020	3	0	1	1.94591	2	0	3.49651	11.5277	10.3878	11.8052	6.89061	30	472	7.98854	11.4983
2021	4	0	1	2.48491	2	0	3.61092	12.0555	10.706	12.2861	7.62949	30	207	9.01542	12.0065
2020	2	0	1	1.60944	2	0	3.80666	11.2193	10.7619	11.7097	7.92081	30	534	9.01918	11.1019
2020	5	0	0	3.46574	1	2	4.02535	12.5729	11.3365	12.8279	7.98242	30	6	9.57547	12.5217
2017	3	0	1	2.30259	2	0	3.58352	11.6739	10.3868	11.9177	5.01728	30	176	7.43071	11.6595
2023	4	0	1	2.48491	2	0	3.63759	12.33	10.7553	12.5182	6.56103	30	244	7.92805	12.3177
2017	2	0	1	0	2	0	3.29584	10.7735	10.079	11.1785	1.94591	30	346	2.56495	10.7733
2021	2	0	0	1.60944	2	0	3.46574	12.0493	10.2679	12.2049	5.71703	30	363	6.40853	12.0457
2021	3	0	1	2.07944	2	0	3.52636	11.8615	10.407	12.0714	6.80239	30	472	7.90027	11.8423
2020	3	0	1	1.60944	2	0	3.55535	11.7173	10.409	11.9565	6.02587	30	317	7.12287	11.7072
2021	5	0	0	1.94591	2	0	3.55535	11.8192	10.3663	12.0293	7.0193	30	495	8.10892	11.7944
2018	4	0	1	2.48491	2	0	3.66356	12.3257	10.6024	12.4899	6.72623	30	154	8.11163	12.3108
2018	3	0	1	1.38629	2	0	3.4012	11.8826	10.1464	12.0449	6.70564	30	510	7.3994	11.8713
2021	3	0	1	1.94591	2	0	3.49651	11.9119	10.3841	12.1083	7.87778	30	510	8.97614	11.8574
2018	3	0	1	1.94591	2	0	3.49651	12.1335	10.2667	12.2773	6.65157	30	244	8.83637	12.0959
2020	4	0	0	2.83321	1	0	3.71357	11.759	10.7316	12.0649	7.93272	30	126	9.31875	11.6678
2018	2	0	1	0.693147	2	0	3.33221	11.7674	10.1012	11.9405	3.21888	30	345	3.89182	11.767
2021	3	0	1	2.30259	2	0	3.52636	12.0475	10.5014	12.2407	6.14847	30	242	7.2463	12.0393
2023	3	1	1	2.07944	2	0	3.52636	12.4722	10.5343	12.6067	7.21818	30	322	8.3163	12.4564
2022	3	0	1	2.3979	2	0	3.55535	11.6744	10.7351	12.0044	1.60944	30	242	2.70805	11.6743
2020	3	1	1	1.60944	2	0	3.43399	11.7236	10.3293	11.9451	4.76217	30	322	5.73657	11.7211
2018	5	0	0	1.38629	2	0	3.46574	10.6653	10.1481	11.1329	0	30	495	0	10.6653
2022	5	0	0	3.55535	3	1	4.07754	13.0509	11.4742	13.2413	9.38454	30	130	10.9191	12.8865
2018	2	0	1	1.79176	2	0	3.46574	12.088	10.2236	12.2321	5.37528	30	451	6.53379	12.0841
2021	4	0	1	2.70805	2	0	3.73767	12.2223	10.9664	12.4729	6.42	30	154	8.02024	12.2072
2018	4	0	0	3.2581	2	0	3.89182	12.33	10.8097	12.5277	7.99362	30	87	9.37966	12.2762
2018	3	0	1	1.38629	2	0	3.49651	12.0551	10.145	12.1932	7.93845	30	511	8.77199	12.0169
2019	3	0	1	1.38629	2	0	3.52636	12.1923	10.3859	12.3443	7.80466	30	317	8.40939	12.1693
2023	2	0	1	0.693147	2	0	3.3673	12.0891	10.2853	12.2416	5.41165	30	443	6.10256	12.0866
2023	3	0	1	2.19722	2	0	3.55535	11.996	10.5166	12.2012	8.13915	30	510	9.23757	11.9305
2023	3	0	1	1.79176	2	0	3.43399	12.1079	10.4544	12.283	6.40357	30	380	7.50108	12.0979
2019	3	0	0	3.2581	3	0	3.91202	11.9756	11.1373	12.335	6.99668	30	217	8.2044	11.9523
2021	5	0	0	3.49651	1	2	4.04305	12.8968	11.3485	13.0896	7.92877	30	6	9.47354	12.8636
2023	3	0	0	1.79176	3	0	3.58352	11.9509	10.5205	12.1654	3.89182	30	376	4.97673	11.95
2022	2	0	1	1.09861	2	0	3.4012	12.0312	10.292	12.193	3.95124	30	419	4.63473	12.0306
2023	3	0	1	2.07944	2	0	3.52636	11.926	10.4983	12.141	7.37275	30	332	8.47094	11.8939
2018	2	0	1	0	2	0	3.2581	11.4616	10.0793	11.6855	4.04305	30	393	4.72739	11.4604
2022	5	0	0	2.07944	2	0	3.58352	12.0092	10.5057	12.2099	7.03439	30	495	8.13241	11.9882
2019	2	0	0	1.79176	2	0	3.46574	11.9469	10.3634	12.1336	8.17357	30	480	9.23552	11.8782
2019	2	0	0	1.60944	2	0	3.46574	11.8207	10.2652	12.0122	4.82028	30	496	5.1985	11.8194
2018	2	0	1	1.09861	2	0	3.3673	11.8883	10.1224	12.0462	5.53733	30	322	6.22851	11.8849
2022	3	0	1	2.19722	2	0	3.55535	11.6223	10.5282	11.9111	5.49306	30	472	6.58893	11.6158
2017	2	0	1	0.693147	2	0	3.33221	11.6433	10.1005	11.8371	4.61512	30	322	5.3033	11.6416
2022	2	0	0	0	2	0	3.33221	11.2399	10.2667	11.5604	6.48158	30	559	7.17396	11.2226
2022	5	0	0	3.63759	3	2	4.07754	12.8717	11.4742	13.1085	8.65852	30	40	10.2678	12.7948
2023	5	0	0	3.63759	3	0	4.07754	12.7773	11.4742	13.0416	8.27155	30	40	9.88078	12.7205
2021	3	0	1	1.60944	2	0	3.43399	12.0814	10.3364	12.2423	7.02997	30	346	8.128	12.062
2020	3	0	1	1.79176	2	0	3.55535	11.0952	10.3653	11.4886	7.56941	30	511	8.66768	11.0028
2023	3	0	1	2.30259	2	0	3.63759	11.8979	10.5397	12.1267	7.75919	30	479	8.85737	11.8489
2022	4	0	1	2.56495	2	0	3.63759	12.2647	10.8088	12.4743	8.04751	30	207	9.43356	12.2039
2018	4	0	0	3.43399	3	0	4.00733	13.0246	11.142	13.1662	9.38454	30	130	10.9191	12.8427
2018	4	0	1	2.19722	2	0	3.52636	12.3007	10.3203	12.43	7.41457	30	207	8.51278	12.2778
2020	5	0	0	3.58352	3	2	4.06044	12.7114	11.4517	12.9612	8.69618	30	40	10.3055	12.6169
2023	4	0	0	2.3979	2	0	3.68888	12.1228	10.68	12.3349	7.77022	30	459	9.15314	12.0702
2023	3	0	1	1.79176	2	0	3.43399	11.9134	10.4544	12.1224	8.23801	30	393	9.33644	11.8343
2022	4	0	0	3.58352	1	0	4.06044	12.5793	11.399	12.8472	9.38454	30	12	10.9191	12.3103
2019	3	0	0	1.38629	3	0	3.43399	12.4977	10.3741	12.6107	8.52258	30	318	9.29477	12.4562
2022	4	0	0	3.4012	2	0	3.97029	12.1477	11.0876	12.4451	7.47647	30	87	8.86234	12.1095
2020	3	1	0	1.60944	3	0	3.46574	12.021	10.4489	12.2097	8.47178	30	318	9.57039	11.9309
2022	4	1	0	1.94591	3	0	3.52636	12.5814	10.7524	12.7303	8.23907	30	318	9.62516	12.528
2017	2	0	0	1.38629	2	0	3.4012	9.74373	10.196	10.6884	8.03916	30	480	8.93445	9.42149
2019	3	0	1	1.60944	2	0	3.43399	11.8894	10.3231	12.079	7.20489	30	510	8.24591	11.8628
2023	2	0	1	0	2	0	3.29584	11.2563	9.85739	11.4769	7.04752	30	447	7.74023	11.2261
2019	3	0	1	1.60944	2	0	3.52636	11.8718	10.3231	12.0645	7.29845	30	511	8.37309	11.8411
2023	2	0	0	0.693147	2	0	3.3673	11.8571	10.2818	12.0452	8.32312	30	559	9.01615	11.797
2018	2	0	0	0.693147	2	0	3.3673	12.0463	10.1014	12.1799	0	30	363	0	12.0463
2017	4	0	0	3.4012	1	0	3.97029	12.2623	11.1027	12.5351	8.58448	30	23	9.97063	12.1557
2018	4	0	0	3.4012	1	0	3.98898	13.1238	11.1856	13.2734	8.2933	30	6	9.65072	13.11
2023	3	0	0	1.94591	2	0	3.52636	12.1965	10.4759	12.3612	7.89021	30	363	8.98857	12.1553
2021	4	0	1	1.94591	1	0	3.63759	11.8171	10.6304	12.0835	8.19478	30	492	9.56219	11.7063
2021	3	0	1	1.79176	2	0	3.82864	11.6309	10.7808	11.9867	8.39118	30	534	9.48964	11.5059
2021	3	0	1	1.60944	2	0	3.43399	11.9395	10.3197	12.1201	5.90536	30	345	7.00216	11.9323
2023	3	0	1	2.30259	2	0	3.58352	11.6122	10.5397	11.9065	7.02198	30	472	8.11999	11.5814
2018	2	0	0	0	3	0	3.43399	11.0292	10.1632	11.3803	2.56495	30	376	3.21888	11.0289
2023	5	0	0	2.19722	2	0	3.61092	11.9301	10.5842	12.1615	7.05617	30	495	8.15421	11.907
2022	3	1	1	2.19722	2	0	3.58352	11.9173	10.5282	12.1399	6.45047	30	473	7.54803	11.9045
2018	2	0	1	0	3	0	3.43399	11.6665	10.1642	11.8675	4.63473	30	372	5.32301	11.6647
2019	2	0	1	0.693147	2	0	3.29584	11.765	10.2005	11.955	5.0876	30	393	5.77765	11.7625
2021	4	0	1	3.09104	2	0	3.85015	12.1049	10.9431	12.3772	7.20638	30	108	8.59211	12.0746
2022	5	0	0	3.3673	3	0	3.97029	12.1471	11.3012	12.5042	6.73102	30	217	8.3395	12.1246
2023	5	0	0	3.46574	2	2	3.97029	13.0661	11.3514	13.2316	9.38454	30	105	10.9191	12.919
2019	4	0	1	2.94444	1	0	3.73767	12.1328	10.9818	12.4076	7.6406	30	115	8.78447	12.097
2022	3	0	1	1.94591	2	0	3.61092	11.9301	10.7046	12.1876	7.47364	30	317	8.83957	11.8836
2020	2	0	1	1.38629	2	0	3.4012	11.0664	10.2488	11.4321	1.79176	30	345	2.3979	11.0662
2017	2	0	1	1.38629	2	0	3.4012	9.68639	10.1502	10.6381	8.07558	30	481	8.76858	9.42149
2018	2	0	1	0	2	0	3.2581	11.0979	10.0803	11.4064	0.693147	30	380	1.09861	11.0979
2019	5	0	0	1.60944	2	0	3.49651	11.2895	10.2652	11.5963	3.2581	30	495	3.29584	11.2892
2017	4	0	0	3.21888	2	0	3.8712	12.1146	10.7856	12.3494	8.20194	30	87	9.58802	12.0313
2022	2	0	0	1.09861	2	0	3.3673	12.1595	10.292	12.3032	8.66181	30	426	9.35487	12.0971
2020	5	0	1	2.99573	1	0	3.7612	12.0578	11.0209	12.3613	7.12528	30	115	8.73408	12.0212
2018	3	0	1	2.89037	1	0	3.71357	12.345	10.7052	12.5223	7.57763	30	115	8.67775	12.3191
2017	2	0	1	0	2	0	3.29584	9.99054	10.0816	10.7302	0	30	345	0	9.99058
2018	2	0	1	1.09861	2	0	3.3673	11.9406	10.1243	12.0913	6.74641	30	332	7.43897	11.9295
2018	2	0	1	1.09861	2	0	3.7612	12.0098	10.6067	12.2296	5.45959	30	534	6.24417	12.0066
2022	3	0	1	2.30259	2	0	3.58352	12.0571	10.5514	12.2575	7.63192	30	451	8.73021	12.0206
2022	3	0	0	2.07944	2	0	3.55535	11.9737	10.5057	12.1811	7.40792	30	496	8.50613	11.9421
2021	3	0	1	1.94591	2	0	3.58352	11.8199	10.3841	12.0333	6.3986	30	511	7.4961	11.8065
2017	4	0	0	3.2581	2	0	3.85015	11.9349	10.8909	12.2365	9.38454	30	105	10.9191	10.9937
2023	4	0	0	2.30259	2	0	3.58352	11.9446	10.6593	12.1888	7.55224	30	480	8.85695	11.8979
2017	2	0	0	1.09861	2	0	3.4012	9.62377	10.1245	10.5983	2.89037	30	496	3.55535	9.62159
2019	2	0	1	1.09861	2	0	3.3673	12.0487	10.2208	12.1977	6.31536	30	346	6.62936	12.0442
2022	3	0	1	1.79176	2	0	3.46574	12.2058	10.4386	12.3635	7.53155	30	345	8.62963	12.1775
2023	3	0	0	2.19722	2	0	3.58352	11.884	10.5166	12.111	8.04206	30	496	9.14045	11.8175
2018	2	0	1	0.693147	2	0	3.33221	12.1677	10.1032	12.2871	6.72982	30	346	7.42237	12.159
2022	3	0	0	1.79176	2	0	3.49651	12.1314	10.4227	12.2979	7.60738	30	363	8.35019	12.1084
2018	3	0	0	1.09861	3	0	3.4012	12.3237	10.1974	12.4364	7.16085	30	318	7.8536	12.3122
2022	3	0	0	1.60944	2	0	3.66356	12.0764	10.4171	12.2506	6.72383	30	379	7.82164	12.0622
2019	4	0	0	3.49651	1	0	4.00733	12.7786	11.2675	12.978	9.38454	30	12	10.9191	12.5974
2020	4	0	1	2.3979	2	0	3.58352	11.4038	10.6591	11.7923	4.66344	30	207	5.98896	11.3993
2020	3	0	1	1.79176	2	0	3.4012	11.6256	10.3533	11.8726	7.16781	30	494	8.23669	11.5913
2021	4	0	0	3.3673	2	0	3.95124	12.0811	11.0047	12.3744	7.55538	30	87	8.94128	12.0368
2021	3	0	1	2.07944	2	0	3.52636	11.578	10.407	11.8481	7.36328	30	481	8.46147	11.5327
2022	2	0	1	0	2	0	3.33221	11.7688	10.2508	11.9669	4.85203	30	443	5.54126	11.7668
2017	3	0	0	1.60944	2	0	3.52636	9.70186	10.2203	10.6875	8.51639	30	459	9.3368	9.42149
2020	3	0	0	1.79176	2	0	3.49651	11.5639	10.2908	11.8107	5.79606	30	496	6.48768	11.5577
2018	2	0	0	1.38629	2	0	3.43399	12.0455	10.1467	12.185	4.29046	30	496	4.97673	12.0446
2020	3	0	1	1.79176	1	0	3.61092	11.5078	10.4692	11.8108	8.0369	30	492	9.13529	11.4099
2019	3	0	1	2.07944	2	0	3.52636	11.9903	10.409	12.1774	6.03069	30	244	6.8773	11.9843
2020	3	0	0	1.94591	2	0	3.49651	11.1384	10.3878	11.525	7.03791	30	474	8.13593	11.0874
2020	3	0	0	2.07944	2	0	3.61092	11.4076	10.411	11.7217	7.37838	30	459	8.47658	11.3528
2018	2	0	0	1.60944	2	0	3.43399	12.1579	10.2201	12.2924	8.27589	30	480	9.43772	12.0898
2017	2	0	1	1.09861	1	0	3.52636	9.73365	10.246	10.7154	8.11701	30	492	9.21543	9.42149
2021	4	0	0	2.89037	1	0	3.73767	11.9991	10.7476	12.2507	7.28756	30	126	8.67334	11.9625
2017	3	0	0	0.693147	3	0	3.3673	11.7833	10.172	11.9653	5.89715	30	318	6.58893	11.7777
2019	4	0	1	2.30259	2	0	3.55535	12.1856	10.457	12.349	7.10085	30	207	8.19891	12.1669
2022	3	0	0	1.60944	3	0	3.55535	12.0105	10.4827	12.2069	6.4552	30	376	7.55276	11.9989
2019	2	0	0	0.693147	2	0	3.58352	11.9357	10.2005	12.0981	6.35784	30	379	7.05012	11.9281
2017	5	0	0	1.09861	2	0	3.43399	8.73874	10.1219	10.3457	0.693147	30	495	1.09861	9.42149
2022	3	1	1	1.94591	2	0	3.49651	12.1572	10.4604	12.3255	6.79794	30	322	7.89581	12.143
2020	2	0	0	1.38629	2	0	3.43399	11.9675	10.2488	12.1324	9.38454	30	363	10.3985	11.734
2019	5	0	0	3.46574	3	1	4.02535	12.9675	11.2856	13.1381	9.38454	30	130	10.9191	12.8019
2020	4	0	1	2.56495	2	0	3.66356	12.0187	10.7316	12.2625	7.54327	30	176	8.92917	11.9721
2023	4	0	1	2.19722	1	0	3.68888	11.9622	10.8029	12.2351	8.36288	30	492	9.749	11.8464
2023	3	0	1	1.94591	2	0	3.49651	12.0685	10.5127	12.2599	7.40062	30	346	8.49883	12.0399
2019	3	0	1	1.79176	2	0	3.49651	11.8276	10.2888	12.022	6.29895	30	473	6.98091	11.8197
2017	4	0	0	2.63906	1	0	3.63759	10.9107	10.5577	11.4428	7.70526	30	126	9.0682	10.7382
2017	3	0	0	1.38629	2	0	3.4012	10.4015	10.1985	10.9983	5.36129	30	474	6.50129	10.3812
2020	5	0	0	3.49651	3	1	4.04305	12.7362	11.3657	12.9625	9.38454	30	130	10.9191	12.5227
2021	3	0	0	2.07944	2	0	3.52636	11.8797	10.407	12.0861	8.05198	30	474	9.15038	11.8122
2022	3	0	0	2.19722	2	0	3.55535	12.1603	10.5282	12.3389	8.54869	30	474	9.64718	12.0759
2019	2	0	1	0.693147	3	0	3.46574	11.7774	10.3293	11.9885	5.23111	30	372	5.64545	11.7753
2021	3	0	0	2.19722	2	0	3.63759	11.9373	10.4306	12.1375	8.56025	30	459	9.65874	11.8293
2023	3	0	1	1.38629	2	0	3.43399	11.6302	10.3852	11.8832	6.06146	30	419	7.1554	11.6187
2019	3	0	1	1.60944	2	0	3.3673	11.8814	10.2652	12.0626	4.85203	30	494	5.14166	11.8802
2020	3	1	1	1.94591	2	0	3.52636	11.647	10.3581	11.8904	6.48158	30	473	7.56112	11.6301
2019	2	0	0	0.693147	3	0	3.46574	10.9714	10.2652	11.3725	3.61092	30	376	4.00733	10.9705
2020	3	0	1	1.60944	2	0	3.43399	11.0375	10.3293	11.438	6.78784	30	332	7.88118	10.994
2018	3	0	1	1.60944	2	0	3.49651	12.0827	10.1788	12.2216	7.42237	30	479	8.12888	12.0633
2022	3	0	1	2.19722	2	0	3.61092	12.1036	10.5282	12.2917	7.48717	30	479	8.58523	12.0735
2018	2	0	1	1.38629	1	0	3.55535	11.9231	10.2696	12.0982	7.84149	30	492	9.04038	11.8655
2018	4	0	0	3.29584	2	0	3.8712	12.8789	10.9643	13.0164	9.38454	30	105	10.9191	12.5989
2023	4	0	1	3.17805	2	0	3.89182	12.0863	11.061	12.3928	7.18007	30	108	8.56579	12.0563
2020	3	0	0	3.29584	3	0	3.93183	11.5803	11.1793	12.0929	6.71174	30	217	8.31947	11.5412
2021	3	0	1	2.30259	2	0	3.58352	12.0885	10.5014	12.2746	6.71296	30	244	7.81035	12.0746
2017	3	0	1	2.83321	1	0	3.68888	12.1905	10.6838	12.3907	7.98583	30	115	9.08421	12.1447
2021	3	0	1	1.38629	3	0	3.52636	12.2712	10.4347	12.4191	9.08205	30	372	10.1806	12.1393
2023	3	1	1	2.30259	2	0	3.61092	12.147	10.5397	12.3297	7.36328	30	473	8.46147	12.1216
2023	3	0	1	2.07944	2	0	3.8712	11.733	10.9078	12.0964	8.81759	30	534	9.91611	11.5557
2019	2	0	0	1.09861	2	0	3.4012	11.9848	10.2208	12.1429	9.38454	30	363	9.75429	11.8711
2022	2	0	0	0	2	0	3.33221	12.0904	10.2671	12.2401	6.11368	30	433	6.80572	12.0853
2017	2	0	1	1.60944	2	0	3.43399	9.80146	10.1756	10.6991	3.17805	30	451	7.11558	9.73098
2023	4	0	1	2.07944	2	0	3.63759	11.9773	10.7878	12.243	6.32256	30	317	7.70751	11.9632
2017	3	0	1	0.693147	2	0	3.46574	11.3772	10.2197	11.6505	3.71357	30	317	4.79579	11.3758
2020	3	0	1	1.94591	2	0	3.55535	11.6132	10.3229	11.8562	7.64012	30	479	8.33303	11.5748
2023	5	0	0	3.58352	1	0	4.07754	12.4164	11.4308	12.7336	8.68491	30	23	10.2942	12.2889
2020	2	0	1	1.09861	2	0	3.33221	10.9377	10.2208	11.3353	7.24566	30	393	7.93845	10.8866
2023	3	0	0	1.79176	2	0	3.68888	12.2852	10.4544	12.4339	7.02376	30	379	8.12207	12.2695
2021	4	0	1	2.77259	1	0	3.7612	12.0343	10.7093	12.27	8.18172	30	552	9.5678	11.9456
2021	3	1	1	1.79176	2	0	3.46574	12.0637	10.3577	12.2306	6.63332	30	322	7.73105	12.0505
2020	3	0	1	2.19722	2	0	3.55535	11.8163	10.4716	12.0479	6.85961	30	244	7.95788	11.795
2018	3	0	1	1.60944	2	0	3.43399	11.7691	10.1958	11.9575	4.81218	30	472	6.00389	11.766
2022	4	0	1	2.07944	2	0	3.46574	11.8022	10.5057	12.044	7.07496	30	494	8.17301	11.7753
2017	3	0	1	1.38629	2	0	3.43399	9.62791	10.1471	10.614	4.92725	30	473	5.61677	9.60977
2023	5	0	0	3.55535	1	2	4.07754	12.9386	11.4742	13.1466	7.7698	30	6	9.24261	12.9135
2022	4	0	0	2.30259	2	0	3.66356	12.1658	10.5514	12.3473	8.54559	30	459	9.64407	12.0821
2021	3	0	0	1.94591	2	0	3.52636	11.888	10.3663	12.0855	7.05617	30	496	8.14613	11.8641
2022	3	0	1	2.19722	2	0	3.55535	11.9435	10.5282	12.1609	7.36644	30	481	8.46464	11.9122
2021	3	0	1	1.79176	2	0	3.58352	11.9551	10.4267	12.1514	7.95962	30	317	9.05789	11.8984
2022	3	0	1	1.60944	2	0	3.4012	12.2089	10.4171	12.3631	6.48311	30	380	7.5807	12.1991
2017	2	0	0	3.17805	3	0	3.8712	12.0426	10.8808	12.3149	7.65255	30	217	8.34545	12.0175
2021	4	1	0	1.79176	3	0	3.49651	12.3651	10.6068	12.5241	8.39072	30	318	9.77196	12.2874
2023	3	0	1	2.3979	2	0	3.61092	12.1479	10.592	12.3393	8.59452	30	451	9.69301	12.0581
2022	2	0	1	0	2	0	3.3673	10.9639	10.2667	11.368	3.43399	30	557	4.11087	10.9629
2023	4	1	0	2.07944	3	0	3.55535	12.8944	10.7878	13.0092	8.7834	30	318	10.1696	12.8266
2020	4	0	0	3.52636	1	0	4.02535	12.3928	11.2856	12.6784	9.38454	30	12	10.9191	12.0724
2017	4	0	0	3.4012	3	0	3.98898	12.7983	11.1226	12.9699	9.38454	30	130	10.9191	12.5298
2023	2	0	1	0.693147	2	0	3.4012	12.001	10.2853	12.1664	6.34036	30	438	7.03262	11.994
2017	5	0	0	3.49651	3	0	4.00733	12.8364	11.2916	13.0298	8.80297	30	40	10.4123	12.7437
2020	2	0	1	1.94591	2	0	3.49651	11.6737	10.3878	11.9177	8.16735	30	481	9.26568	11.5794
2019	3	0	1	1.79176	2	0	3.46574	11.7565	10.3634	11.9783	6.76734	30	472	7.76726	11.7378
2019	3	0	0	1.79176	2	0	3.46574	11.8537	10.3634	12.0569	7.2428	30	474	8.19229	11.8277
2021	3	0	1	2.19722	2	0	3.55535	11.7351	10.4306	11.9752	7.15149	30	451	8.24958	11.704
2019	2	0	1	1.94591	2	0	3.49651	11.3005	10.3859	11.6375	5.23644	30	451	4.86754	11.2989
2021	3	0	0	1.38629	2	0	3.63759	11.9704	10.2981	12.1425	6.848	30	379	7.94236	11.9525
2020	5	0	1	3.33221	1	0	3.95124	12.2215	11.1793	12.5236	8.74512	36	48	10.3544	12.0535
2023	5	0	0	3.46574	1	0	3.98898	12.0993	11.3186	12.4764	5.25749	36	44	6.86276	12.0939
2017	4	0	0	3.21888	1	0	3.8712	12.7238	10.9632	12.8824	5.76205	36	49	7.14598	12.72
2018	4	0	0	2.83321	2	0	3.71357	12.0052	10.647	12.234	6.16961	36	118	7.55434	11.9935
2018	2	0	0	1.09861	2	0	3.52636	11.971	10.1234	12.1174	5.03044	36	326	5.72031	11.9691
2017	3	0	1	1.79176	2	0	3.46574	11.8893	10.2439	12.0657	7.82963	36	252	8.92798	11.8361
2018	3	0	0	3.61092	1	0	3.95124	12.1624	11.1034	12.4601	5.69709	36	32	7.30384	12.1546
2020	4	0	0	3.46574	2	0	3.89182	11.9048	11.1688	12.2962	5.07517	36	161	6.6796	11.8994
2020	5	0	0	3.17805	1	0	3.85015	11.8765	11.09	12.2518	7.67043	36	86	9.27949	11.7991
2017	3	0	1	1.94591	3	0	3.55535	11.9648	10.5577	12.1838	7.31987	36	233	8.41804	11.9355
2023	3	0	1	2.30259	2	0	3.61092	11.6509	10.5397	11.9354	6.09357	36	478	7.19068	11.6392
2017	2	0	0	1.09861	2	0	3.33221	9.78932	10.1243	10.6639	5.46383	36	498	6.15486	9.76269
2023	4	0	1	2.3979	1	0	3.63759	11.9301	10.4759	12.14	6.94312	36	263	8.04109	11.9094
2022	5	0	0	3.09104	2	0	3.80666	12.6626	11.1568	12.863	7.97281	36	114	9.58197	12.6156
2022	4	0	1	3.29584	1	0	3.91202	12.0871	11.0674	12.3951	7.55538	36	70	8.94128	12.0432
2018	3	0	1	3.13549	1	0	3.85015	12.5956	10.9436	12.7709	7.13807	36	76	8.23616	12.5827
2022	4	0	1	2.3979	1	0	3.55535	11.869	10.4386	12.0835	0.693147	36	239	1.38629	11.8689
2018	3	0	0	1.94591	2	0	3.49651	12.0458	10.2675	12.2019	4.76217	36	246	6.28786	12.0426
2019	5	0	0	3.3673	1	0	3.95124	11.4853	10.9676	11.9527	5.78074	36	35	6.76273	11.4764
2019	3	0	0	1.79176	2	0	3.46574	12.0706	10.3634	12.2373	8.68203	36	483	9.68689	11.9739
2022	5	0	0	3.46574	2	0	4.02535	12.1162	11.3176	12.4877	6.01859	36	34	7.62608	12.1049
2018	2	0	0	2.3979	1	0	3.58352	12.0068	10.2692	12.1689	5.86363	36	298	6.55536	12.0025
2021	5	0	0	3.17805	1	1	3.85015	12.4945	11.1035	12.7167	6.78559	36	89	8.39412	12.4778
2018	3	0	1	1.79176	1	0	3.49651	12.144	10.1019	12.266	6.73578	36	263	7.8336	12.1305
2019	4	0	0	2.63906	2	0	3.68888	11.9462	10.7529	12.211	7.13887	36	140	8.08487	11.925
2018	4	0	1	2.63906	1	0	3.73767	11.674	10.6242	11.9741	3.98898	36	162	5.36129	11.6722
2017	2	0	0	2.30259	1	0	3.55535	11.8503	10.2434	12.033	4.82831	36	298	5.51745	11.8485
2022	5	0	0	3.43399	1	0	3.97029	12.2259	11.2848	12.5554	4.94164	36	44	6.54535	12.2225
2023	4	0	0	2.3979	1	0	3.66356	11.7679	10.5995	12.0386	7.43367	36	462	8.81255	11.7144
2018	2	0	0	0.693147	3	0	3.43399	12.0649	10.1706	12.205	7.12044	36	365	7.81319	12.0505
2023	5	0	0	2.83321	2	0	3.82864	12.2818	11.1617	12.5641	5.22575	36	150	6.83087	12.2775
2018	3	0	0	2.48491	2	0	3.71357	12.0375	10.6024	12.2511	6.49979	36	150	7.5974	12.0257
2021	5	0	1	3.3673	1	0	3.97029	12.4151	11.1929	12.6732	8.74305	36	48	10.3524	12.2791
2020	3	0	0	1.94591	2	0	3.58352	11.6952	10.3878	11.9346	7.9219	36	482	9.02027	11.6238
2021	5	0	0	3.55535	1	1	4.06044	12.2811	11.3816	12.6224	6.7334	36	15	8.34189	12.2614
2022	5	0	1	3.43399	1	1	3.98898	12.8092	11.3988	13.0276	8.62533	36	45	10.2346	12.7299
2019	3	0	0	2.07944	2	0	3.52636	11.6923	10.409	11.9369	6.30992	36	246	7.11314	11.682
2023	3	0	0	2.07944	2	0	3.66356	12.274	10.5343	12.4358	6.58064	36	326	7.67833	12.2639
2021	5	0	0	2.63906	3	0	3.95124	12.1333	11.0514	12.4252	7.0076	36	164	8.61631	12.1031
2021	4	0	0	2.77259	2	0	3.73767	11.9881	10.7895	12.2517	7.0076	36	140	8.39322	11.9603
2019	4	0	0	2.89037	2	0	3.73767	11.7249	10.7737	12.0515	6.35263	36	118	7.34794	11.7123
2023	4	0	0	2.30259	2	0	3.66356	11.9039	10.6593	12.1571	7.39756	36	482	8.77632	11.8591
2018	2	0	0	0	2	0	3.29584	11.2032	10.0808	11.485	0	36	385	0	11.2032
2017	3	0	0	1.38629	2	0	3.49651	9.71653	10.1453	10.6468	7.86749	36	482	8.56044	9.42149
2020	3	0	1	1.94591	2	0	3.49651	11.2775	10.3878	11.6217	7.03966	36	477	8.13827	11.2333
2018	4	0	0	3.46574	1	0	4.00733	12.405	11.1228	12.6499	6.52942	36	15	8.13769	12.3909
2023	5	0	1	3.46574	1	1	4.00733	12.7859	11.4294	13.015	8.53267	36	45	10.1419	12.7121
2019	4	0	0	2.3979	3	0	3.61092	11.925	10.6705	12.1759	6.40357	36	540	7.67089	11.9107
2017	4	0	1	3.09104	1	0	3.80666	12.0435	10.7614	12.2884	7.53956	36	70	8.92545	11.9983
2023	4	0	0	3.09104	2	0	3.82864	11.6886	10.967	12.0847	6.44095	36	118	7.82604	11.6674
2020	3	0	1	2.30259	3	0	3.63759	11.8151	10.7721	12.117	7.56476	36	233	8.95066	11.7564
2023	4	0	1	3.33221	1	0	3.93183	11.9518	11.0998	12.307	7.00669	36	70	8.39231	11.9229
2017	4	0	0	3.33221	3	0	3.93183	12.8028	11.1681	12.981	8.45169	36	129	9.83783	12.7499
[truncated: 1,620 more rows]
